# Supplementary material for: Four features of temporal patterns characterize similarity among individuals and molecules by glucose ingestion in humans
Source: NPJ Syst Biol Appl. 2022 Feb 8;8:6. doi: 10.1038/s41540-022-00213-0 (PMC8826934; doi:10.1038/s41540-022-00213-0)
Supplement: Supplementary file 3 — Supplementary Data 9 [file 41540_2022_213_MOESM3_ESM.xlsx]

## Sheet: Readme
Supplementary Data 9: Classification of molecules
Sheet1		Classification of molecules
	Column A to c	Index number, name of molecules, metabolic group

## Sheet: Sheet1
	Molecule	Metabolic group
1	Glucose	Glucose metabolism
2	Insulin	Glucose metabolism
3	C-peptide	Glucose metabolism
4	GIP(Active)	Glucose metabolism
5	Lactate	Glucose metabolism
6	Pyruvate	Glucose metabolism
7	Pancreatic glucagon	Glucose metabolism
8	Citrate	Glucose metabolism
9	cis-Aconitate	Glucose metabolism
10	Isocitrate	Glucose metabolism
11	2-Oxoglutarate	Glucose metabolism
12	Succinate	Glucose metabolism
13	Malate	Glucose metabolism
14	Cortisol	Hormone
15	Growth hormone	Hormone
16	SM-C IGF-1	Hormone
17	Free fatty acid	Lipid
18	Total ketone body	Lipid
19	Total bile acid	Lipid
20	Total lipid	Lipid
21	Triglyceride	Lipid
22	Total cholesterol	Lipid
23	Free cholesterol	Lipid
24	Ester type Cho	Lipid
25	Phospholipid	Lipid
26	HDL cholesterol	Lipid
27	LDL cholesterol	Lipid
28	Cholesterol E ratio	Lipid
29	Taurine	Amino acid
30	Hydroxyproline	Amino acid
31	Threonine	Amino acid
32	Serine	Amino acid
33	Asparagine	Amino acid
34	Glutamic acid	Amino acid
35	Glutamine	Amino acid
36	Proline	Amino acid
37	Glycine	Amino acid
38	Alanine	Amino acid
39	Citrulline	Amino acid
40	α-Amino-n-butyric acid	Amino acid
41	Valine	Amino acid
42	Cystine	Amino acid
43	Methionine	Amino acid
44	Isoleucine	Amino acid
45	Leucine	Amino acid
46	Tyrosine	Amino acid
47	β-Alanine	Amino acid
48	Phenylalanine	Amino acid
49	Monoethanolamine	Amino acid
50	Ornithine	Amino acid
51	Histidine	Amino acid
52	Lysine	Amino acid
53	3-Methylhistidine	Amino acid
54	Tryptophan	Amino acid
55	Arginine	Amino acid
56	Fischer ratio	Amino acid
57	2-Oxoisopentanoate	Amino acid
58	5-Oxoproline	Amino acid
59	4-Methyl-2-oxopentanoate	Amino acid
60	Sodium	Ion
61	Potassium	Ion
62	Chlorine	Ion
63	Calcium	Ion
64	Inorganic Phosphorus	Ion
65	Serum iron	Ion
66	Urate	Other
67	BUN	Other
68	Creatinine	Other
69	Total protein	Other
70	Albumen	Other
71	Choline	Other
72	Betaine	Other
73	Creatine	Other
74	Carnitine	Other
75	Glycerophosphate	Other
76	2-Hydroxypentanoate	Other
77	Glutarate	Other
78	Threonate	Other
79	N-Acetylaspartate	Other
80	Dodecanoate	Other
81	3-Indoxyl sulfate	Other
82	hs-CRP	Other
83	Glu + threo-beta-methylaspartate	Other
