# Supplementary material for: Four features of temporal patterns characterize similarity among individuals and molecules by glucose ingestion in humans
Source: NPJ Syst Biol Appl. 2022 Feb 8;8:6. doi: 10.1038/s41540-022-00213-0 (PMC8826934; doi:10.1038/s41540-022-00213-0)
Supplement: Supplementary file 4 — Supplementary Data 8 [file 41540_2022_213_MOESM4_ESM.xlsx]

## Sheet: Readme
Supplementary Data 8: The percentage of missing points of 8 molecules including at least one or more missing points
Sheet1		The percentage of missing points of 8 molecules including at least one or more missing points
	Column A to C	Index number, name of molecules, the percentage of missing points

## Sheet: Sheet1
	Molecule	The percentage of missing points (%)
1	β-Alanine	0.4
2	N-Acetylaspartate	0.7
3	Lactate	1.1
4	Pyruvate	1.1
5	2-Oxoglutarate	1.8
6	3-Indoxyl sulfate	2.1
7	Total ketone body	5
8	hs-CRP	5
