# Supplementary material for: Four features of temporal patterns characterize similarity among individuals and molecules by glucose ingestion in humans
Source: NPJ Syst Biol Appl. 2022 Feb 8;8:6. doi: 10.1038/s41540-022-00213-0 (PMC8826934; doi:10.1038/s41540-022-00213-0)
Supplement: Supplementary file 5 — Supplementary Data 7 [file 41540_2022_213_MOESM5_ESM.xlsx]

## Sheet: Readme
Supplementary Data 7: Molecules measured by CE-TOFMS
Sheet1		Molecules measured by CE-TOFMS
	Column A to C	Index number, name of molecules, metabolic group

## Sheet: Sheet1
	Molecule	Metabolic group
1	Citrate	Glucose metabolism
2	cis-Aconitate	Glucose metabolism
3	Isocitrate	Glucose metabolism
4	2-Oxoglutarate	Glucose metabolism
5	Succinate	Glucose metabolism
6	Malate	Glucose metabolism
7	2-Oxoisopentanoate	Amino acid
8	5-Oxoproline	Amino acid
9	4-Methyl-2-oxopentanoate	Amino acid
10	Choline	Other
11	Betaine	Other
12	Creatine	Other
13	Carnitine	Other
14	Glycerophosphate	Other
15	2-Hydroxypentanoate	Other
16	Glutarate	Other
17	Threonate	Other
18	N-Acetylaspartate	Other
19	Dodecanoate	Other
20	3-Indoxyl sulfate	Other
21	Glu + threo-beta-methylaspartate	Other
