# Supplementary material for: Four features of temporal patterns characterize similarity among individuals and molecules by glucose ingestion in humans
Source: NPJ Syst Biol Appl. 2022 Feb 8;8:6. doi: 10.1038/s41540-022-00213-0 (PMC8826934; doi:10.1038/s41540-022-00213-0)
Supplement: Supplementary file 6 — Supplementary Data 6 [file 41540_2022_213_MOESM6_ESM.xlsx]

## Sheet: Readme
Supplementary Data 6: The amino acid fraction measured by LC-MS
Sheet1		The amino acid fraction measured by LC-MS
	Column A to B	Index number, amino acid fraction

## Sheet: Sheet1
	Amino acid fraction
1	Taurine
2	Hydroxyproline
3	Threonine
4	Serine
5	Asparagine
6	Glutamic acid
7	Glutamine
8	Proline
9	Glycine
10	Alanine
11	Citrulline
12	α-Amino-n-butyric acid
13	Valine
14	Cystine
15	Methionine
16	Isoleucine
17	Leucine
18	Tyrosine
19	β-Alanine
20	Phenylalanine
21	Monoethanolamine
22	Ornithine
23	Histidine
24	Lysine
25	3-Methylhistidine
26	Tryptophan
27	Arginine
28	Fischer’s ratio
	Molar ratio (Valine + Isoleucine + Leucine / Tyrosine + Phenylalanine）
