# Supplementary material for: Four features of temporal patterns characterize similarity among individuals and molecules by glucose ingestion in humans
Source: NPJ Syst Biol Appl. 2022 Feb 8;8:6. doi: 10.1038/s41540-022-00213-0 (PMC8826934; doi:10.1038/s41540-022-00213-0)
Supplement: Supplementary file 7 — Supplementary Data 5 [file 41540_2022_213_MOESM7_ESM.xlsx]

## Sheet: Readme
Supplementary Data 5: Measurement methods of some metabolites and hormones
Sheet1		Measurement methods of some metabolites and hormones
	Column A to E	Index number, name of molecules, method, kit / manufacturer, equipment / manufacturer

## Sheet: Sheet1
	Molecule	Method	Kit / Manufacturer	Equipment / Manufacturer
1	Glucose	Enzymatic methods	IATRO LQ GLU/UNITIKA	JCA-BM1650/JEOL
2	Insulin	CLIA	Chemiluminescent Immunoassay/Abbott Japan	ARCHITECT i2000
3	C-peptide	CLIA	Chemiluminescent Immunoassay/Siemense Healthineer Diagnostics	ADVIA Centaur/Siemense Healthineer Diagnostics
4	GIP(Active)	ELISA	Human GIP, Active form Assay Kit /IBL	LB940 Mithras (Berthold)
5	Lactate	Enzymatic methods	Determiner LA/Kyowa medex	JCA-BM9030/JEOL
6	Pyruvate	Enzymatic methods	Determiner PA/Kyowa medex	JCA-BM9030/JEOL
7	Pancreatic glucagon	Double-antibody Radioimmunoassay	Glucagon RIA「SML」/scetimedicallabo	γ counter
				/Hitachi Aloka Medical
8	Cortisol	CLEIA	Access Cortisol	UniCel DxI800
			/Beckman Coulter	/Beckman Coulter
9	Growth hormone	CLEIA	Access hGH/	UniCel DxI800
			Beckman Coulter	/Beckman Coulter
10	SM-C IGF-1	IRMA	IGF-1 IRMA/	γcounter/
			FUJIREBIO	Hitachi Aloka Medical
11	Free fatty acid	Enzyme-UV methods	NEFA-SS/ Eiken Chemical	H7700/Hitachi High-Technologies
12	Total ketone body	Enzymatic methods	Total ketone body Kainos	JCA-BM9130/JEOL
			/Kyowa medex
13	Total bile acid	Enzymatic methods	Aqua-auto Kainos	H7700/Hitachi High-Technologies
			TBAtest kit/ Kyowa medex
14	Total lipid	(Total cholesterol) + (Triglyceride) + (Phospholipid)	-	-
15	Triglyceride	Enzymatic methods	IATROLQ TGⅡ	H7700/Hitachi High-Technologies
			/LSI Medience
16	Total cholesterol	Enzymatic methods	IATROLQ T-CHO(A)II	H7700/Hitachi High-Technologies
17	Free cholesterol	Enzymatic methods	DeterminerL FC/Kyowa medex	H7700/Hitachi High-Technologies
18	Ester type Cho	(Total cholesterol) -	-	-
		(Free cholesterol)
19	Phospholipid	Enzymatic methods	IATROLQ PLII	H7700/Hitachi High-Technologies
			/LSI Medience
20	HDL cholesterol	Enzymatic methods	eagentR HDLーC	H7700/Hitachi High-Technologies
			/Kyowa medex
21	LDL cholesterol	Enzymatic methods	Reagent LDLーC	H7700/Hitachi High-Technologies
			/Kyowa medex
22	Cholesterole ratio	((Total cholesterol - Free cholesterol) / Total cholesterol)×100	-	-
23	Amino acid fraction	LC-MS	-	ACQUITY UPLC(MS)/Waters
24	Sodium	Electrode methods	-/Sekisui medical	H7700/Hitachi High-Technologies
25	Potassium	Electrode methods	-/ Sekisui medical	H7700/Hitachi High-Technologies
26	Chlorine	Electrode methods	-/ Sekisui medical	H7700/Hitachi High-Technologies
27	Calcium	Arzenazo III methods	Espa・Ca/NIPRO	H7700/Hitachi High-Technologies
28	Inorganic Phosphorus	Enzymatic methods	DeterminerL IP/Kyowa medex	H7700/Hitachi High-Technologies
29	Serum iron	Colorimeteric methods	Quick aouto neo Fe	H7700/Hitachi High-Technologies
			/Shino-test
30	Urate	Enzymatic methods	IATROLQ UAII	H7700/Hitachi High-Technologies
			/LSI Medience
31	BUN	Urease・LEDH methods	IATROLQ UN(A)II	H7700/Hitachi High-Technologies
			/LSI Medience
32	Creatinine	Enzymatic methods	IATROLQ CRE(A)II	H7700/Hitachi High-Technologies
			/LSI Medience
33	Total protein	Burette methods	IATROTPIII	H7700/Hitachi High-Technologies
			/LSI Medience
34	Albumin	BCP methods	IATROALB	H7700/Hitachi High-Technologies
			/LSI Medience
35	hs-CRP	Neferometry methods	N-latex CRPII	Bering nephelometer-II
			/Siemense Healthineer Diagnostics	/Siemense Healthineer Diagnostics
