# Supplementary material for: Four features of temporal patterns characterize similarity among individuals and molecules by glucose ingestion in humans
Source: NPJ Syst Biol Appl. 2022 Feb 8;8:6. doi: 10.1038/s41540-022-00213-0 (PMC8826934; doi:10.1038/s41540-022-00213-0)
Supplement: Supplementary file 8 — Supplementary Data 4 [file 41540_2022_213_MOESM8_ESM.xlsx]

## Sheet: Readme
Supplementary Data 4: Correlation of changed significantly by glucose ingestion with individual characteristics
Sheet1		Correlation of changed significantly by glucose ingestion with individual characteristics
	Column A to G	Molecule and time point combination, Correlation of coefficient of Age, Gender, BMI, FDR-adjusted p value of Age,Gender, BMI

## Sheet: sheet1
Molecule_Time	AgeCoefficient	GenderCoefficient	BMICoefficient	Ageqvalue(FDR)	Genderqvalue(FDR)	BMIqvalue(FDR)
Glucose_10	-0.101209	0.492988	-0.596557	0.88581	0.312579	0.265522
Glucose_20	-0.420084	0.243443	-0.366717	0.480114	0.67313	0.641865
Glucose_30	-0.300882	0.422493	-0.326429	0.662805	0.492218	0.695581
Glucose_45	-0.438441	0.350129	-0.138836	0.477054	0.530673	0.88581
Glucose_60	-0.404862	0.437384	-0.032343	0.480965	0.422949	0.980493
Glucose_75	-0.453078	0.305876	0.0544765	0.462337	0.643692	0.939604
Glucose_90	-0.515081	0.255223	0.0673994	0.355436	0.709173	0.903568
Glucose_120	-0.312168	0.387677	0.130998	0.662805	0.571666	0.857789
Glucose_150	-0.388971	0.137455	0.162911	0.57571	0.88581	0.857789
Glucose_180	-0.470171	-0.193861	0.0101203	0.492218	0.807582	0.986838
Glucose_210	0.214868	0.0151894	-0.201726	0.801244	0.975976	0.79532
Glucose_240	0.602191	0.232771	0.0225789	0.260925	0.733363	0.974074
Insulin_10	0.131978	0.0931724	-0.492497	0.848857	0.681061	0.857789
Insulin_20	-0.107433	-0.181619	-0.420345	0.643692	0.88581	0.72424
Insulin_30	-0.00428526	-0.0548673	-0.344174	0.709871	0.881672	0.709871
Insulin_45	-0.0918486	-0.150779	-0.206797	0.745668	0.786765	0.57571
Insulin_60	0.0878656	-0.0748512	-0.178686	0.88581	0.861281	0.492218
Insulin_75	0.0240654	0.0598815	-0.31115	0.662805	0.681061	0.709871
Insulin_90	-0.258156	-0.020066	-0.270701	0.41913	0.69569	0.891116
Insulin_120	-0.217445	0.0653906	-0.110433	0.69569	0.750955	0.778986
Insulin_150	-0.224658	0.167323	-0.127947	0.643692	0.807582	0.986838
Insulin_180	-0.32715	-0.242977	-0.195	0.641865	0.919873	0.88581
Insulin_210	0.182643	-0.166638	-0.354885	0.975976	0.99668	0.747931
Insulin_240	0.00016821	-0.0889324	-0.443889	0.975976	0.974074	0.480114
C-peptide_10	0.0227493	0.0819383	-0.268423	0.88581	0.853322	0.945527
C-peptide_20	-0.272741	0.108016	-0.183401	0.709516	0.969504	0.719849
C-peptide_30	-0.133852	0.116465	-0.245776	0.848857	0.88581	0.88581
C-peptide_45	-0.0833077	-0.0915966	-0.129233	0.88581	0.974074	0.527403
C-peptide_60	-0.0195559	0.0395844	-0.0147864	0.974074	0.857789	0.334982
C-peptide_75	-0.0851822	0.0643217	-0.189806	0.783936	0.57571	0.662805
C-peptide_90	-0.217064	-0.0365467	-0.279416	0.492218	0.709871	0.945527
C-peptide_120	-0.167214	0.103571	-0.126607	0.811003	0.662805	0.88581
C-peptide_150	-0.301446	0.0478322	-0.0839963	0.563649	0.853322	0.857789
C-peptide_180	-0.326353	-0.241766	-0.0759681	0.557097	0.848857	0.927276
C-peptide_210	-0.0714576	-0.24904	-0.286925	0.807447	0.88581	0.845824
C-peptide_240	-0.117115	-0.175793	-0.228767	0.807582	0.995818	0.857789
GIP(Active)_10	0.219894	-0.0540438	-0.241428	0.88581	0.881176	0.88581
GIP(Active)_20	-0.102706	-0.269529	0.0348084	0.334982	0.0717086	0.478897
GIP(Active)_30	0.0122365	-0.293208	0.0165915	0.422949	0.0343979	0.462337
GIP(Active)_45	-0.0414533	-0.390667	0.113335	0.338715	0.0117658	0.334982
GIP(Active)_60	-0.0219172	-0.230933	0.128714	0.41913	0.0793729	0.296692
GIP(Active)_75	0.128215	-0.173195	0.0894138	0.643692	0.334982	0.350061
GIP(Active)_90	0.237361	-0.277476	0.131013	0.681061	0.0793729	0.334982
GIP(Active)_120	0.202942	-0.0866761	0.0215649	0.641865	0.151868	0.334982
GIP(Active)_150	0.0741383	-0.0240937	-0.133843	0.338715	0.561976	0.845824
GIP(Active)_180	-0.164867	-0.268488	-0.163494	0.492218	0.349581	0.888977
GIP(Active)_210	0.351469	-0.399297	-0.278688	0.709871	0.478897	0.662805
GIP(Active)_240	0.206974	0.0309771	-0.180855	0.892914	0.88581	0.891964
Pyruvate_10	0.197245	-0.103268	-0.10774	0.978397	0.969504	0.974074
Pyruvate_20	0.193549	0.0537162	-0.257515	0.939604	0.960304	0.88581
Pyruvate_30	0.234604	0.139017	-0.357422	0.925107	0.945527	0.945527
Pyruvate_45	0.145125	0.283843	-0.438109	0.88581	0.79532	0.826436
Pyruvate_60	0.149018	0.341724	-0.514684	0.891964	0.662805	0.492218
Pyruvate_75	0.224595	0.321212	-0.630038	0.979751	0.641865	0.422949
Pyruvate_90	0.239801	0.255496	-0.609701	0.975976	0.688059	0.366726
Pyruvate_120	0.234624	0.171348	-0.592239	0.984627	0.747931	0.400875
Pyruvate_150	0.288453	0.10595	-0.538403	0.853322	0.857789	0.41913
Pyruvate_180	0.335988	0.153551	-0.656324	0.709871	0.74771	0.151868
Pyruvate_210	0.333236	0.110808	-0.446216	0.688059	0.810182	0.507748
Pyruvate_240	0.320062	0.136276	-0.436484	0.709871	0.729282	0.511224
Total bile acid_10	-0.335462	-0.0907991	-0.239727	0.709871	0.927377	0.709871
Total bile acid_20	-0.187951	0.0743695	-0.330304	0.861281	0.834039	0.681061
Total bile acid_30	0.0896559	-0.10546	-0.41575	0.95637	0.891964	0.681061
Total bile acid_45	0.116603	-0.0532345	-0.398802	0.995178	0.891964	0.681061
Total bile acid_60	0.224809	-0.0881406	-0.16117	0.88581	0.947841	0.88581
Total bile acid_75	0.257149	-0.126929	-0.00821207	0.834039	0.727956	0.88581
Total bile acid_90	0.357782	-0.154473	-0.136314	0.747931	0.709871	0.986838
Total bile acid_120	0.620778	-0.32992	-0.220664	0.334982	0.643692	0.974074
Total bile acid_150	0.52399	-0.16748	-0.226983	0.606289	0.709871	0.99668
Total bile acid_180	0.411016	-0.0791091	-0.178822	0.709173	0.755576	0.986838
Total bile acid_210	0.248537	-0.270428	-0.0262839	0.79532	0.492218	0.906682
Total bile acid_240	0.0457794	-0.382413	0.126956	0.88581	0.492218	0.666575
Cortisol_10	0.18678	0.367867	0.053654	0.88581	0.709871	0.88581
Cortisol_20	0.235959	0.40663	-0.138108	0.848857	0.643692	0.95637
Cortisol_30	0.541944	0.486951	-0.398742	0.534328	0.492218	0.569198
Cortisol_45	0.416778	0.341543	-0.442255	0.57571	0.643692	0.462337
Cortisol_60	0.465629	0.355902	-0.502903	0.462337	0.57571	0.296692
Cortisol_75	0.313206	0.391238	-0.583213	0.641865	0.542331	0.166747
Cortisol_90	0.418157	0.284137	-0.588487	0.504622	0.72424	0.265522
Cortisol_120	0.209398	-0.101587	-0.390721	0.709871	0.88581	0.492218
Cortisol_150	0.0147094	-0.10888	-0.188147	0.88581	0.88581	0.811003
Cortisol_180	0.00184366	0.00586273	-0.161902	0.88581	0.906682	0.857789
Cortisol_210	0.241869	0.244488	-0.156003	0.72424	0.953639	0.88581
Cortisol_240	-0.0215092	0.217419	0.0343434	0.889326	0.88581	0.986838
Free fatty acid_10	-0.0262605	-0.00383475	-0.307388	0.901583	0.989619	0.709871
Free fatty acid_20	0.0160057	-0.243069	0.0508619	0.88581	0.750955	0.959745
Free fatty acid_30	0.0355671	0.165834	0.164435	0.88581	0.88581	0.807582
Free fatty acid_45	0.0158143	0.310535	0.227884	0.88581	0.88572	0.801244
Free fatty acid_60	-0.0533006	0.167578	0.299085	0.895531	0.758304	0.79532
Free fatty acid_75	-0.0497043	0.0965731	0.214401	0.88581	0.747931	0.88581
Free fatty acid_90	0.012604	0.109603	0.212021	0.88581	0.750955	0.88581
Free fatty acid_120	-0.0536986	0.0351104	0.1973	0.88581	0.72424	0.88581
Free fatty acid_150	-0.034619	-0.0177468	0.207582	0.88581	0.709871	0.88581
Free fatty acid_180	0.221217	0.353392	0.164212	0.801244	0.88581	0.88581
Free fatty acid_210	0.294297	0.321134	0.08927	0.709871	0.891964	0.895531
Free fatty acid_240	-0.0503533	0.190723	0.28398	0.986838	0.857789	0.69569
Total ketone body_10	0.1656	0.156362	0.0540643	0.801244	0.927377	0.88581
Total ketone body_20	-0.00805358	-0.108906	0.414295	0.710186	0.850246	0.750955
Total ketone body_30	0.113869	0.0486774	0.514893	0.696011	0.975976	0.90017
Total ketone body_45	-0.058404	-0.0187416	0.652046	0.709871	0.986838	0.939604
Total ketone body_60	-0.046602	-0.00203418	0.428548	0.709871	0.99668	0.939604
Total ketone body_75	-0.102858	-0.0456529	0.384892	0.72355	0.99668	0.895531
Total ketone body_90	-0.0209861	-0.0803574	0.354264	0.709871	0.995818	0.88581
Total ketone body_120	0.0892496	-0.00995381	0.338055	0.709871	0.99668	0.88581
Total ketone body_150	0.0515549	-0.0727032	0.315565	0.709871	0.995178	0.88581
Total ketone body_180	0.215992	0.100037	0.380732	0.709871	0.99668	0.88581
Total ketone body_210	0.392219	0.331247	0.0518525	0.681061	0.945527	0.88581
Total ketone body_240	0.409208	0.365047	0.0115823	0.643692	0.857789	0.906682
Glutamic acid_10	-0.0238382	0.0727312	-0.0867361	0.975976	0.853322	0.857789
Glutamic acid_20	-0.104981	-0.0253061	-0.0677399	0.906682	0.747931	0.88581
Glutamic acid_30	-0.158985	0.10367	-0.0145851	0.850246	0.88581	0.857789
Glutamic acid_45	-0.519337	-0.188545	0.378318	0.681061	0.859798	0.815105
Glutamic acid_60	-0.241374	0.223341	0.00411355	0.88581	0.688059	0.79532
Glutamic acid_75	-0.390818	-0.045984	0.216513	0.662805	0.727956	0.88581
Glutamic acid_90	-0.333103	-0.107142	0.145832	0.853322	0.750955	0.986838
Glutamic acid_120	-0.0930687	0.309215	0.011249	0.986838	0.560825	0.709871
Glutamic acid_150	-0.241021	0.166108	-0.0136014	0.88581	0.681061	0.681061
Glutamic acid_180	-0.0876532	0.227941	-0.133098	0.895531	0.709871	0.492218
Glutamic acid_210	-0.0493057	0.320912	-0.190355	0.903568	0.492218	0.47574
Glutamic acid_240	0.167643	0.352346	-0.0671391	0.853322	0.88581	0.643692
Citrulline_10	0.030602	0.0922184	-0.212434	0.974074	0.906682	0.88581
Citrulline_20	0.159307	-0.116848	-0.193104	0.906682	0.88581	0.975976
Citrulline_30	0.261923	0.0810571	-0.292489	0.845824	0.974074	0.925107
Citrulline_45	0.426892	0.257057	-0.401597	0.681061	0.811957	0.88581
Citrulline_60	0.430358	0.324993	-0.518336	0.747931	0.821925	0.903568
Citrulline_75	0.314864	0.352273	-0.5263	0.88581	0.807447	0.953639
Citrulline_90	0.265143	0.33996	-0.419008	0.925107	0.841805	0.945527
Citrulline_120	0.341734	0.375274	-0.34833	0.945527	0.87475	0.850246
Citrulline_150	0.356917	0.336057	-0.150745	0.906682	0.857789	0.747931
Citrulline_180	0.332725	0.388914	0.152223	0.88581	0.709871	0.662805
Citrulline_210	0.229213	0.326481	0.0817624	0.906682	0.709871	0.747931
Citrulline_240	0.0896731	0.255447	0.269141	0.953639	0.764547	0.641865
Methionine_10	0.249882	-0.163411	-0.263542	0.709871	0.88581	0.729282
Methionine_20	0.306707	-0.339327	-0.214652	0.641865	0.681061	0.747931
Methionine_30	0.266329	-0.209324	-0.297573	0.709173	0.750955	0.709871
Methionine_45	0.585048	0.0199917	-0.443661	0.296692	0.88581	0.480114
Methionine_60	0.526262	-0.0362314	-0.362135	0.432066	0.801244	0.641865
Methionine_75	0.56849	0.18806	-0.548835	0.334982	0.975976	0.334982
Methionine_90	0.462968	0.213947	-0.402285	0.601134	0.975976	0.637846
Methionine_120	0.351104	-0.0525469	-0.269936	0.727956	0.709871	0.727956
Methionine_150	0.558673	-0.122971	-0.171459	0.569198	0.643692	0.807447
Methionine_180	0.455011	-0.229109	-0.15789	0.681061	0.52165	0.845824
Methionine_210	0.432904	-0.379293	0.0632074	0.709871	0.422949	0.986838
Methionine_240	0.319913	-0.317689	0.046297	0.79532	0.492218	0.986838
Isoleucine_10	0.146379	-0.0263753	-0.397672	0.807582	0.974074	0.681061
Isoleucine_20	0.145307	-0.321304	-0.286617	0.709871	0.662805	0.75167
Isoleucine_30	0.319524	-0.156671	-0.335811	0.662805	0.709871	0.762536
Isoleucine_45	0.537887	0.0566783	-0.382377	0.463676	0.69569	0.807582
Isoleucine_60	0.477089	0.138887	-0.308966	0.557097	0.66753	0.88581
Isoleucine_75	0.470274	0.416067	-0.534281	0.557097	0.709871	0.727956
Isoleucine_90	0.324743	0.389585	-0.302535	0.709871	0.709871	0.88581
Isoleucine_120	0.333106	0.201823	-0.147747	0.709871	0.478897	0.986838
Isoleucine_150	0.41	0.103941	-0.051088	0.681061	0.478897	0.974074
Isoleucine_180	0.390458	-0.224051	0.0880712	0.709516	0.334982	0.904125
Isoleucine_210	0.414151	-0.172119	0.115761	0.662805	0.41913	0.88581
Isoleucine_240	0.32016	-0.158819	0.185342	0.709871	0.492218	0.859798
Leucine_10	0.172228	-0.0413568	-0.338534	0.815105	0.927276	0.69569
Leucine_20	0.157367	-0.325943	-0.210639	0.727956	0.643692	0.75167
Leucine_30	0.293608	-0.176624	-0.254872	0.681061	0.709871	0.747931
Leucine_45	0.544589	0.00652524	-0.29993	0.432066	0.709871	0.709871
Leucine_60	0.493876	0.048287	-0.233892	0.492218	0.676148	0.807582
Leucine_75	0.46767	0.257025	-0.434101	0.492218	0.723086	0.641865
Leucine_90	0.306056	0.22335	-0.245739	0.662805	0.709871	0.762536
Leucine_120	0.296295	-0.0454494	-0.130771	0.674236	0.492218	0.853322
Leucine_150	0.415174	-0.119655	-0.0430395	0.629973	0.492218	0.88581
Leucine_180	0.367306	-0.321521	0.0690038	0.643692	0.422949	0.916408
Leucine_210	0.401672	-0.245971	0.16609	0.57571	0.492218	0.995818
Leucine_240	0.301523	-0.200167	0.174244	0.681061	0.637846	0.966957
Tyrosine_10	0.107598	-0.067699	-0.401096	0.88581	0.927377	0.681061
Tyrosine_20	0.23947	-0.2718	-0.323286	0.747931	0.75167	0.643692
Tyrosine_30	0.290032	-0.148591	-0.35005	0.727956	0.88581	0.662805
Tyrosine_45	0.559953	0.0259354	-0.417669	0.492218	0.975976	0.492218
Tyrosine_60	0.549241	-0.084842	-0.250675	0.563649	0.88581	0.643692
Tyrosine_75	0.580012	0.197991	-0.360469	0.601134	0.927276	0.507784
Tyrosine_90	0.504095	0.213054	-0.271155	0.709871	0.927276	0.657875
Tyrosine_120	0.453736	-0.03705	-0.145385	0.79532	0.88581	0.709871
Tyrosine_150	0.595382	-0.0802598	-0.0406946	0.704643	0.88581	0.709871
Tyrosine_180	0.540612	-0.0600823	-0.0295287	0.747931	0.88581	0.747931
Tyrosine_210	0.518626	-0.110513	0.0959263	0.727956	0.88581	0.848857
Tyrosine_240	0.42702	-0.0663561	0.102898	0.750955	0.891964	0.876044
4-Methyl-2-oxopentanoate_10	-0.0192641	-0.135248	-0.211241	0.90017	0.859798	0.783936
4-Methyl-2-oxopentanoate_20	0.0686403	-0.24433	-0.212399	0.88581	0.747931	0.850246
4-Methyl-2-oxopentanoate_30	0.0427596	-0.360421	-0.260037	0.88581	0.643692	0.747848
4-Methyl-2-oxopentanoate_45	0.167298	-0.176727	-0.290287	0.850246	0.801244	0.719849
4-Methyl-2-oxopentanoate_60	0.348341	-0.0499719	-0.406696	0.681061	0.88581	0.641865
4-Methyl-2-oxopentanoate_75	0.310325	0.220867	-0.544499	0.681061	0.99668	0.47574
4-Methyl-2-oxopentanoate_90	0.206084	0.217982	-0.609493	0.709871	0.891964	0.422949
4-Methyl-2-oxopentanoate_120	-0.0668454	0.0674382	-0.3402	0.854734	0.709871	0.681061
4-Methyl-2-oxopentanoate_150	-0.0696333	-0.0794941	-0.164795	0.75167	0.573417	0.72424
4-Methyl-2-oxopentanoate_180	0.0242083	-0.214296	-0.069503	0.710186	0.492218	0.821925
4-Methyl-2-oxopentanoate_210	0.245717	-0.179174	-0.0741802	0.660787	0.492218	0.857789
4-Methyl-2-oxopentanoate_240	0.142368	-0.0471443	0.0239941	0.709871	0.681061	0.939604
Glu + threo-beta-methylaspartate_10	-0.347819	0.2054	0.109744	0.88581	0.709871	0.727956
Glu + threo-beta-methylaspartate_20	-0.288762	-0.030488	0.444693	0.927276	0.75167	0.527403
Glu + threo-beta-methylaspartate_30	-0.292305	0.0945971	0.425409	0.87279	0.709871	0.72424
Glu + threo-beta-methylaspartate_45	-0.379502	-0.0923285	0.575069	0.88581	0.891964	0.334982
Glu + threo-beta-methylaspartate_60	-0.365238	0.277982	0.126986	0.88581	0.492218	0.857789
Glu + threo-beta-methylaspartate_75	-0.337351	0.0500162	0.247941	0.821925	0.891964	0.817991
Glu + threo-beta-methylaspartate_90	-0.370286	0.0143869	0.143094	0.958652	0.857789	0.927276
Glu + threo-beta-methylaspartate_120	-0.205529	0.272581	0.103606	0.944272	0.492218	0.974074
Glu + threo-beta-methylaspartate_150	-0.390395	0.203104	0.124914	0.861281	0.643692	0.854734
Glu + threo-beta-methylaspartate_180	-0.287604	0.224828	-0.0646326	0.974074	0.681061	0.747931
Glu + threo-beta-methylaspartate_210	-0.341951	0.322086	-0.16229	0.975976	0.492218	0.480114
Glu + threo-beta-methylaspartate_240	-0.150327	0.294397	-0.0618345	0.817474	0.681061	0.624712
Growth hormone_10	-0.117232	0.101355	0.15154	0.88581	0.0286727	0.986838
Growth hormone_20	-0.129859	0.104134	0.152478	0.986838	0.0117658	0.97381
Growth hormone_30	-0.153115	0.107149	0.136793	0.952412	0.0117658	0.892914
Growth hormone_45	-0.262302	-0.0419689	-0.00723248	0.974074	0.273858	0.857789
Growth hormone_60	-0.254138	-0.0661721	-0.106498	0.986838	0.228796	0.854734
Growth hormone_75	-0.264454	0.0556228	-0.108282	0.927276	0.0317163	0.88581
Growth hormone_90	-0.25741	0.216032	-0.0628763	0.88581	0.0117658	0.88581
Growth hormone_120	-0.107403	0.444076	-0.00500819	0.845824	0.00399746	0.897592
Growth hormone_150	0.130109	0.399513	-0.0978923	0.79532	0.00109797	0.859798
Growth hormone_180	0.0760889	0.312476	-0.266533	0.906682	0.0362085	0.52165
Growth hormone_210	0.182888	0.322063	-0.239931	0.986838	0.480114	0.681061
Growth hormone_240	-0.0873513	0.346589	-0.367933	0.88581	0.265522	0.41913
