# Supplementary material for: Four features of temporal patterns characterize similarity among individuals and molecules by glucose ingestion in humans
Source: NPJ Syst Biol Appl. 2022 Feb 8;8:6. doi: 10.1038/s41540-022-00213-0 (PMC8826934; doi:10.1038/s41540-022-00213-0)
Supplement: Supplementary file 9 — Supplementary Data 3 [file 41540_2022_213_MOESM9_ESM.xlsx]

## Sheet: Readme
Supplementary Data 3: Molecules exhibiting the similar temporal patterns
Sheet1		Molecules exhibiting the similar temporal patterns
	Column A to E	Index number, name of molecules, metabolic group, component number, the number of time points

## Sheet: Sheet1
	Molecule	Metabolic group	Component	The number of time points
			number
1	Glucose	Glucose metabolism	Component vi	5
2	Insulin	Glucose metabolism	Component vi	10
3	C-peptide	Glucose metabolism	Component vi	11
4	Lactate	Glucose metabolism	Component vi	11
5	Pyruvate	Glucose metabolism	Component vi	3
6	Citrate	Glucose metabolism	Component iii	-
7	cis-Aconitate	Glucose metabolism	Component ii	-
8	Isocitrate	Glucose metabolism	Component iii	-
9	Malate	Glucose metabolism	Component ii	-
10	Free fatty acid	Lipid	Component vi	9
11	Total ketone body	Lipid	Component vi	9
12	Total lipid	Lipid	Component i	-
13	Triglyceride	Lipid	Component i	-
14	Total cholesterol	Lipid	Component i	-
15	Free cholesterol	Lipid	Component i	-
16	Ester type Cho	Lipid	Component i	-
17	Phospholipid	Lipid	Component i	-
18	HDL cholesterol	Lipid	Component i	-
19	LDL cholesterol	Lipid	Component i	-
20	Hydroxyproline	Amino acid	Component vi	-
21	Threonine	Amino acid	Component vi	-
22	Serine	Amino acid	Component vi	-
23	Asparagine	Amino acid	Component vi	-
24	Glutamic acid	Amino acid	Component iv	1
25	Glutamine	Amino acid	Component vi	-
26	Proline	Amino acid	Component vi	-
27	Glycine	Amino acid	Component vi	-
28	Alanine	Amino acid	Component vi	-
29	Citrulline	Amino acid	Component vi	7
30	α-Amino-n-butyric acid	Amino acid	Component vi	-
31	Valine	Amino acid	Component vi	-
32	Methionine	Amino acid	Component vi	4
33	Isoleucine	Amino acid	Component vi	6
34	Leucine	Amino acid	Component vi	6
35	Tyrosine	Amino acid	Component vi	4
36	Phenylalanine	Amino acid	Component vi	-
37	Monoethanolamine	Amino acid	Component vi	-
38	Ornithine	Amino acid	Component vi	-
39	Histidine	Amino acid	Component vi	-
40	Lysine	Amino acid	Component vi	-
41	3-Methylhistidine	Amino acid	Component vi	-
42	Tryptophan	Amino acid	Component vi	-
43	Arginine	Amino acid	Component vi	-
44	2-Oxoisopentanoate	Amino acid	Component vi	-
45	5-Oxoproline	Amino acid	Component v	-
46	4-Methyl-2-oxopentanoate	Amino acid	Component vi	5
47	Sodium	Ion	Component vii	-
48	Chlorine	Ion	Component vii	-
49	Inorganic Phosphorus	Ion	Component vi	-
50	BUN	Other	Component vi	-
51	Total protein	Other	Component i	-
52	Albumin	Other	Component i	-
53	Choline	Other	Component v	-
54	Betaine	Other	Component v	-
55	Creatine	Other	Component v	-
56	Carnitine	Other	Component v	-
57	Glu + threo-beta-methylaspartate	Other	Component iv	3
