# Supplementary material for: Four features of temporal patterns characterize similarity among individuals and molecules by glucose ingestion in humans
Source: NPJ Syst Biol Appl. 2022 Feb 8;8:6. doi: 10.1038/s41540-022-00213-0 (PMC8826934; doi:10.1038/s41540-022-00213-0)
Supplement: Supplementary file 10 — Supplementary Data 2 [file 41540_2022_213_MOESM10_ESM.xlsx]

## Sheet: Readme
Supplementary Data 2: Characteristics of temporal patterns of molecules
Sheet1		Characteristics of temporal patterns of molecules
	Column A to F	Index number, name of molecules, metabolic group, cluster number, characteristics of temporal patterns, the number of time points

## Sheet: Sheet1
	Molecule	Metabolic group	Cluster	Characteristics of temporal patterns	The number of time points
			number
1	Glucose	Glucose metabolism	6	large transient increase	5
2	Insulin	Glucose metabolism	6	large transient increase	10
3	C-peptide	Glucose metabolism	5	large transient increase	11
4	GIP(Active)	Glucose metabolism	6	large transient increase	11
5	Lactate	Glucose metabolism	7	small transient increase	-
6	Pyruvate	Glucose metabolism	7	small transient increase	3
7	Pancreatic glucagon	Glucose metabolism	3	small transient decrease	-
8	Citrate	Glucose metabolism	3	small transient decrease	-
9	cis-Aconitate	Glucose metabolism	13	not clear	-
10	Isocitrate	Glucose metabolism	13	not clear	-
11	2-Oxoglutarate	Glucose metabolism	10	small sustained increase	-
12	Succinate	Glucose metabolism	13	not clear	-
13	Malate	Glucose metabolism	9	not clear	-
14	Cortisol	Hormone	10	small sustained decrease	4
15	Growth hormone	Hormone	11	rapid increase after a sustained decrease	8
16	SM-C IGF-1	Hormone	9	not clear	-
17	Free fatty acid	Lipid	1	large transient decrease	9
18	Total ketone body	Lipid	3	small transient decrease	9
19	Total bile acid	Lipid	8	small sustained increase	2
20	Total lipid	Lipid	9	not clear	-
21	Triglyceride	Lipid	9	not clear	-
22	Total cholesterol	Lipid	9	not clear	-
23	Free cholesterol	Lipid	9	not clear	-
24	Ester type Cho	Lipid	9	not clear	-
25	Phospholipid	Lipid	13	not clear	-
26	HDL cholesterol	Lipid	9	not clear	-
27	LDL cholesterol	Lipid	9	not clear	-
28	Cholesterol E ratio	Lipid	9	not clear	-
29	Taurine	Amino acid	10	small sustained decrease	-
30	Hydroxyproline	Amino acid	13	not clear	-
31	Threonine	Amino acid	10	small sustained decrease	-
32	Serine	Amino acid	4	small sustained decrease	-
33	Asparagine	Amino acid	10	small sustained decrease	-
34	Glutamic acid	Amino acid	10	small sustained decrease	1
35	Glutamine	Amino acid	13	not clear	-
36	Proline	Amino acid	13	not clear	-
37	Glycine	Amino acid	13	not clear	-
38	Alanine	Amino acid	9	not clear	-
39	Citrulline	Amino acid	1	large transient decrease	7
40	α-Amino-n-butyric acid	Amino acid	13	not clear	-
41	Valine	Amino acid	4	small sustained decrease	-
42	Cystine	Amino acid	13	not clear	-
43	Methionine	Amino acid	2	large sustained decrease	4
44	Isoleucine	Amino acid	2	large sustained decrease	6
45	Leucine	Amino acid	2	large sustained decrease	6
46	Tyrosine	Amino acid	4	small sustained decrease	4
47	β-Alanine	Amino acid	8	small sustained increase	-
48	Phenylalanine	Amino acid	4	small sustained decrease	-
49	Monoethanolamine	Amino acid	12	not clear	-
50	Ornithine	Amino acid	4	small sustained decrease	-
51	Histidine	Amino acid	10	small sustained decrease	-
52	Lysine	Amino acid	10	small sustained decrease	-
53	3-Methylhistidine	Amino acid	13	not clear	-
54	Tryptophan	Amino acid	10	small sustained decrease	-
55	Arginine	Amino acid	10	small sustained decrease	-
56	Fischer ratio	Amino acid	9	not clear	-
57	2-Oxoisopentanoate	Amino acid	10	small sustained decrease	-
58	5-Oxoproline	Amino acid	9	not clear	-
59	4-Methyl-2-oxopentanoate	Amino acid	2	large sustained decrease	5
60	Sodium	Ion	12	not clear	-
61	Potassium	Ion	12	not clear	-
62	Chlorine	Ion	12	not clear	-
63	Calcium	Ion	9	not clear	-
64	Inorganic Phosphorus	Ion	3	small transient decrease	-
65	Serum iron	Ion	8	small sustained increase	-
66	Urate	Other	9	not clear	-
67	BUN	Other	13	not clear	-
68	Creatinine	Other	9	not clear	-
69	Total protein	Other	12	not clear	-
70	Albumin	Other	12	not clear	-
71	Choline	Other	8	small sustained increase	-
72	Betaine	Other	8	small sustained increase	-
73	Creatine	Other	8	small sustained increase	-
74	Carnitine	Other	9	not clear	-
75	Glycerophosphate	Other	9	not clear	-
76	2-Hydroxypentanoate	Other	13	not clear	-
77	Glutarate	Other	13	not clear	-
78	Threonate	Other	9	not clear	-
79	N-Acetylaspartate	Other	9	not clear	-
80	Dodecanoate	Other	13	not clear	-
81	3-Indoxyl sulfate	Other	9	not clear	-
82	hs-CRP	Other	9	not clear	-
83	Glu + threo-beta-methylaspartate	Other	10	small sustained decrease	3
