# Supplementary material for: Four features of temporal patterns characterize similarity among individuals and molecules by glucose ingestion in humans
Source: NPJ Syst Biol Appl. 2022 Feb 8;8:6. doi: 10.1038/s41540-022-00213-0 (PMC8826934; doi:10.1038/s41540-022-00213-0)
Supplement: Supplementary file 11 — Supplementary Data 1 [file 41540_2022_213_MOESM11_ESM.xlsx]

## Sheet: Readme
Supplementary Data 1: Metabolites and hormones data (Figure. 1 and S1, and S3).
Sheet: Raw (glucose)		Metabolites and hormones data in healthy human before and after oral glucose ingestion.
	Column A to C	ID, Name of molecules and their units.
	Column D to JW	Molecules analyzed in this study (TRUE) and not analyzed (FALSE).
	Column E to JX	Values of molecules. The number indicates the sample number of subject.
Sheet: Analysis (glucose)		The result of our analysis in healthy human before and after oral glucose ingestion.
	Column A	Same as the column A of Raw (glucose) sheet.
	Column B to AK	Properties of molecules in healthy human.
	Column AL	An increased metabolite (1), a decreased metabolite (-1), and a unchanged metabolite (0).
Sheet: Raw (glucose varidation)		Metabolites and hormones data in healthy human before and after oral glucose ingestion.
	Column A to B	Same as the column A to B of Raw (glucose) sheet.
	Column C to W	Values of molecules. The number indicates the sampling number.
Sheet: Analysis (glucose varidation)		The result of our analysis in healthy human before and after oral glucose ingestion.
	Column A	Same as the column A of Raw (glucose) sheet.
	Column B to S	Properties of molecules in healthy human.
	Column T	An increased metabolite (1), a decreased metabolite (-1), and a unchanged metabolite (0).
Sheet: Raw (water varidation)		Metabolites and hormones data in healthy human before and after oral water ingestion measured
	Column A to W	Same as the columns of Raw (glucose) sheet.
	Column C to W	Values of molecules. The number indicates the sampling number.
Sheet: Analysis (water varidation)		The result of our analysis in healthy human before and after oral water ingestion.
	Column A	Same as the columns of Analysis (glucose) sheet.
	Column B to S	Properties of molecules in healthy human.
	Column T	An increased metabolite (1), a decreased metabolite (-1), and a unchanged metabolite (0).

## Sheet: Raw (glucose) 
Molecule	ID	Unit	Analysed molecule	subject at -10min No.1	subject at 0min No.1	subject at 10min No.1	subject at 20min No.1	subject at 30min No.1	subject at 45min No.1	subject at 60min No.1	subject at 75min No.1	subject at 90min No.1	subject at 120min No.1	subject at 150min No.1	subject at 180min No.1	subject at 210min No.1	subject at 240min No.1	subject at -10min No.2	subject at 0min No.2	subject at 10min No.2	subject at 20min No.2	subject at 30min No.2	subject at 45min No.2	subject at 60min No.2	subject at 75min No.2	subject at 90min No.2	subject at 120min No.2	subject at 150min No.2	subject at 180min No.2	subject at 210min No.2	subject at 240min No.2	subject at -10min No.3	subject at 0min No.3	subject at 10min No.3	subject at 20min No.3	subject at 30min No.3	subject at 45min No.3	subject at 60min No.3	subject at 75min No.3	subject at 90min No.3	subject at 120min No.3	subject at 150min No.3	subject at 180min No.3	subject at 210min No.3	subject at 240min No.3	subject at -10min No.4	subject at 0min No.4	subject at 10min No.4	subject at 20min No.4
Glucose	C00031	mg/dL	TRUE	91	91	104	154	182	210	213	204	181	148	124	106	70	67	100	120	142	157	191	202	166	106	88	92	84	77	82	91	82	84	112	159	143	184	166	144	142	97	65	92	73	55	103	105	139	190
Insulin		μU/mL	TRUE	6.1	5.1	8.7	24.2	30.1	34.9	41.1	42.4	38.2	34.9	27.3	15.2	5.2	3.7	4.6	2	11.1	21.5	37.6	52.8	56.4	33.2	27.4	25	13.2	5.8	4.5	3.8	1.7	1.8	9.8	21.9	18	40	44.7	36.1	50.6	39.7	10.1	20.3	6.6	2.7	7.6	6.3	24.5	46.9
C-peptide		ng/mL	TRUE	0.7	0.7	0.9	2.1	2.9	3.7	4.5	5.1	4.8	4.7	4.2	2.8	1.6	1.2	1.1	1.3	1.4	2.7	3.1	4.5	5	5.2	4.4	3.9	2.9	1.4	1	0.9	0.5	0.4	0.9	1.8	2.7	4.5	5.5	6	7.6	6.1	4.3	3.9	2.9	1.5	1.1	1	2.4	3.9
GIP(Active)		pM	TRUE	0.64224	0.64224	14.6419	23.912	23.854	19.277	19.6825	19.6825	14.0626	16.6698	20.0881	16.3221	1.60593	0.64224	2.59087	0.64224	5.71951	19.1611	19.3928	17.7126	12.8459	14.1784	17.5388	13.1356	13.2514	2.53293	2.70675	0.64224	2.06943	0.64224	51.4904	64.4105	39.0337	53.5182	36.7742	21.2468	37.6432	33.0662	18.4658	32.4288	13.3094	2.06943	5.77745	5.71951	27.8518	31.386
Lactate	C00186	mg/dL	TRUE	15	13	10.7	12.9	15.9	21.6	22.4	24.4	21	17.4	14.4	11.1	11	12	20	16.7	12	13.9	14.1	15.2	23.2	19.3	17.2	15.1	15.8	14.4	14.2	12.4	12.4	11.9	11.2	11.4	11.8	13.7	16.6			16.5	11	16.1		13.5	17.9	15.4	15.6	22.1
Pyruvate	C00022	mg/dL	TRUE	0.61	0.63	0.49	0.57	0.87	1.44	1.61	1.42	1.27	0.83	0.64	0.47	0.36	0.31	0.71	0.83	0.66	0.66	0.76	0.93	1.3	1.17	1.05	0.9	0.83	0.69	0.57	0.54	0.48	0.45	0.34	0.29	0.43	0.61	0.71			0.85	0.79	0.68		0.66	0.87	0.98	1.03	1.23
Pancreatic glucagon		pg/mL	TRUE	136	140	149	118	118	106	106	109	104	110	100	106	101	161	111	138	149	138	122	117	106	108	110	103	94	103	114	108	114	112	110	110	110	108	97	102	94	91	101	95	96	103	128	127	126	114
Citrate	C00158	μM	TRUE	166.533	159.708	155.284	150.444	148.536	137.712	141.422	138.368	135.989	117.854	116.261	104.189	96.0515	88.8217	232.879	286.509	299.979	309.718	303.829	297.323	255.142	285.409	303.053	282.723	260.713	225.283	215.276	205.809	189.124	196.964	186.437	172.455	212.889	182.58	192.859	178.999	174.908	198.145	181.153	169.112	180.589	176.342	125.641	123.091	138.82	141.715
cis-Aconitate	C00417	μM	TRUE	6.77625	6.6363	6.50192	5.93419	5.91194	5.31631	5.71218	5.28544	5.17998	4.35911	4.90101	3.91011	3.4568	3.22571	9.85966	11.5453	10.2764	10.463	10.9685	10.891	9.54848	11.1373	9.57341	9.24698	8.22037	6.64461	6.96177	6.93737	8.63621	7.88351	8.66071	7.765	8.69918	7.4807	8.12303	7.9847	7.8652	7.86918	7.55961	7.02402	7.12313	5.6246	5.54233	6.22922	6.67085	6.60333
Isocitrate	C00311	μM	TRUE	6.57204	6.30061	5.6896	5.89571	6.66153	6.20926	6.16193	5.89292	6.04344	5.32042	5.04571	4.65735	4.79369	4.65376	6.82555	8.96984	10.0927	8.97763	8.52516	9.35874	8.72923	8.70332	8.7746	8.36583	7.631	7.66499	6.89421	6.75814	8.68587	8.32759	8.11173	7.92397	8.28343	7.48077	8.27272	7.8518	7.50371	7.83042	6.70193	7.25433	6.90529	6.78993	6.42223	6.4414	6.23745	7.22875
2-Oxoglutarate	C00026	μM	TRUE	18.3647	16.1613	15.2699	13.6964	14.9031	14.0489	16.8455	17.4247	16.1665	15.0194	15.9645	15.8681	11.7795	13.8043	23.072	24.7136	26.3962	28.0919	27.9291	28.3551	27.508	29.9211	31.4213	27.6525	25.811	26.3047	25.4451	23.1432	24.3849	24.0394	24.249	21.3175	24.1336	22.5108	24.2972	21.759	26.1311	26.7177	25.6295	24.281	25.3643	23.3478	13.8666	14.9747	14.0464	16.4825
Succinate	C00042	μM	TRUE	10.3583	9.53895	8.37459	7.55595	7.70985	8.62464	7.13553	10.0568	9.60973	9.19545	8.38613	7.83104	9.26004	9.79197	16.62	14.3513	14.4677	14.4394	17.1117	16.1197	15.8128	13.7791	18.9215	14.2011	11.4989	13.6264	11.1608	11.2761	14.3056	13.6978	11.3402	12.491	10.8378	11.8325	10.1968	10.1282	9.31363	11.416	10.8816	10.0545	9.42721	9.99153	9.49101	9.1287	8.05978	8.49104
Malate	C00711	μM	TRUE	13.623	12.4237	8.96937	8.13773	8.81969	8.21633	12.4515	8.39287	12.907	7.54491	8.15646	6.33264	5.7382	6.52768	25.7477	22.8057	22.1948	21.2501	21.2028	20.4771	19.4618	23.0175	24.144	19.7915	18.4125	14.7847	14.7051	14.637	14.4023	13.8193	13.7911	11.9927	13.1572	11.081	12.4041	12.9312	13.2309	15.7472	13.8128	13.46	13.6054	12.5199	6.96509	6.66169	7.50261	6.97554
Cortisol		μg/dL	TRUE	9.7	8.7	10.1	8.1	7.5	6	5.5	5.1	4.8	5	9.5	13.3	10.8	9.2	18.1	23.8	25	23.5	26.3	22.6	21.4	22.3	20.9	16.5	13.3	10.9	11.9	18.3	7.6	8.2	10	10.3	8.6	9.6	9.3	8.4	8	9.1	11.8	9.9	7.5	6.7	9.1	9.6	8.9	10.7
Growth hormone		ng/mL	TRUE	0.109	0.102	0.14	0.1	0.072	0.049	0.041	0.036	0.036	0.031	0.027	0.039	0.08	5.995	0.095	3.211	1.625	1.011	0.655	0.359	0.231	0.154	0.128	0.071	0.172	3.596	4.778	7.422	1.346	1.247	1.005	0.927	1.194	3.664	3.521	1.92	1.056	0.399	0.243	3.246	7.006	4.449	0.259	0.31	0.264	0.17
SM-C IGF-1		ng/mL	TRUE	141	150	143	149	156	128	139	147	138	140	143	128	132	139	109	119	119	120	118	113	118	122	122	123	116	123	138	119	146	144	149	144	141	145	135	138	138	146	149	144	139	153	251	283	302	317
Free fatty acid		mEq/L	TRUE	0.58	0.58	0.44	0.33	0.23	0.11	0.08	0.06	0.06	0.05	0.04	0.04	0.06	0.59	0.59	0.36	0.53	0.47	0.41	0.22	0.16	0.12	0.12	0.1	0.09	0.18	0.45	0.64	0.75	0.68	0.65	0.51	0.33	0.13	0.08	0.06	0.05	0.03	0.03	0.03	0.04	0.17	0.49	0.49	0.41	0.33
Total ketone body		μM	TRUE	93.3	92.8	79.6	53.6	36.7	23.9	21.9	19.9	16.9	13.8	13.4	11.9	13	49.1	118	78.9	66.1	54.6	43.9	29.3	24	20.8	18	15.5	14	18.5	38.9	107	360	336	360	283	157	70.2	37.5	27.2	22.2	11.8				15.4	68.2	75.1	62.4	45.9
Total bile acid		μM	TRUE	2.2	2.1	5.9	6.4	5.7	4.2	3.1	2.9	2.5	2.1	3	3.1	2.9	2.6	11.3	6.4	9.1	9.7	8.5	6.7	5.3	4.7	4.9	5	4	5.4	5.5	2.9	1.5	1	2.7	2.9	4.2	4.7	2.4	1.3	1.9	2.5	1.7	1.6	1.3	3.8	5.8	4.5	7.4	9.5
Total lipid		mg/dL	TRUE	424	426	431	421	420	421	410	411	413	413	403	403	393	406	561	540	538	532	531	529	541	544	544	528	512	521	545	523	440	435	443	441	432	436	427	420	414	419	435	419	410	423	540	536	546	537
Triglyceride	C00422	mg/dL	TRUE	45	46	45	44	44	43	45	44	43	42	40	39	35	35	45	45	44	44	45	45	47	43	40	35	33	31	31	32	28	27	30	29	29	29	25	23	21	20	20	20	18	18	49	49	48	48
Total cholesterol		mg/dL	TRUE	132	132	134	127	129	129	126	127	128	130	128	128	128	133	190	187	183	181	180	179	181	184	189	184	180	185	192	187	154	155	157	157	154	154	153	152	149	151	159	151	152	157	185	184	188	185
Free cholesterol		mg/dL	TRUE	34	34	34	36	33	34	34	33	33	35	33	33	32	36	49	48	47	47	46	47	47	49	48	48	47	47	48	48	37	38	38	38	37	38	37	35	36	37	38	37	37	37	44	43	44	43
Ester type Cho	C02530	mg/dL	TRUE	98	98	100	91	96	95	92	94	95	95	95	95	96	97	141	139	136	134	134	132	134	135	141	136	133	138	144	139	117	117	119	119	117	116	116	117	113	114	121	114	115	120	141	141	144	142
Phospholipid		mg/dL	TRUE	181	182	185	186	182	184	176	176	178	176	171	172	166	171	231	214	219	216	216	215	222	225	220	217	209	212	226	210	181	175	177	176	172	176	172	169	169	172	176	172	164	169	213	211	216	211
HDL cholesterol		mg/dL	TRUE	68	68	68	66	66	66	65	66	67	68	66	67	66	68	104	102	102	101	100	97	100	102	103	99	99	100	106	105	87	88	88	88	87	88	88	85	87	89	92	89	88	89	71	70	72	71
LDL cholesterol		mg/dL	TRUE	57	57	56	54	55	55	54	54	55	56	55	55	55	58	82	79	79	77	77	76	78	79	79	78	76	79	85	82	65	66	66	67	66	65	64	63	64	65	67	65	64	65	106	103	106	105
Cholesterol E ratio		%	TRUE	74	74	75	72	74	74	73	74	74	73	74	74	75	73	74	74	74	74	74	74	74	73	75	74	74	75	75	74	76	75	76	76	76	75	76	77	76	75	76	75	76	76	76	77	77	77
Taurine	C00245	μM	TRUE	36.5	35.6	32.4	32.8	31.1	31	32.4	31.7	31.3	30.4	31.6	33.4	33.7	38.9	48.6	48	53.6	49	41.8	44.6	43.9	38.1	40.3	40.4	47	47.1	48.8	45.7	47.7	47.1	44.2	49.7	47.5	47.5	43.1	40.7	41.1	48.1	41	40	35.1	39.6	49.9	53.7	46.4	118
Hydroxyproline	C01015	μM	TRUE	13.4	12.8	12.4	12.1	11.7	11.3	12	11.6	11.6	11.1	10.7	10.2	10	9.7	12.7	13.7	13.9	13.6	13.2	13.5	12	12.6	12.6	11.7	11.2	10.9	10.9	10.5	9.3	9	8.8	9.3	9.8	8.6	9.1	8.3	8.1	7.6	7	7.4	6.9	7.3	27.1	27.3	27.3	27.5
Threonine	C00188	μM	TRUE	145.7	123.8	124.4	124.7	127.8	117.1	114.1	113.1	110.3	103	97.8	98.2	98.4	113	113	118.9	123.4	121	118.8	116.8	107.9	110.3	107.9	101.6	95.2	96.2	96.3	93.2	151	147.5	146.8	156.2	148.9	136.1	131	123.4	116.7	111.8	101.2	101.7	99.2	100.6	101	102.5	101.5	98.7
Serine	C00065	μM	TRUE	146.3	126.7	129.2	126.9	128.2	115.6	112	113.5	110.1	105.1	98.2	100.4	100.8	118.9	135.4	133.2	128.6	128.8	127.2	125.6	118.2	115.5	111.2	105.1	105.4	110.4	105.7	106.4	127.9	123.5	132.6	144.2	123.7	115.5	105.6	100.7	98.4	87.1	77.8	83.8	79	81.3	122.6	126.3	122.5	121.8
Asparagine	C00152	μM	TRUE	46.9	37.4	37.7	37.5	39.2	35	33.8	34.2	33.5	32	31.3	33.7	33.6	38.2	62	65	67.4	66.7	65.6	64.1	58.7	59.6	58.6	55.8	53.1	54.5	54.2	51.7	50.1	49.2	49.1	52	49.5	45.8	44.3	42.7	40	38	35	37.3	35.9	37	41.8	42.3	42.1	41.7
Glutamic acid	C00025	μM	TRUE	62.8	59.3	62.6	61.6	61.1	54.6	51.8	54.2	54.8	52.8	45.7	46.8	44	48.7	36.5	35	25.9	29.2	28.8	27.3	32.2	27.3	23.8	24.9	31.6	32.1	31.7	29.1	37.1	38.4	46.9	59.9	32.8	38.2	28.9	25.4	31.8	27.3	21.8	26.2	16.2	18.7	79.9	99.7	80.4	146.5
Glutamine	C00064	μM	TRUE	612	522.1	517.7	518.1	541	493.4	475.6	470.5	473.2	458.9	443.6	450.8	455	517	615.4	731.6	771.2	746	732.6	722.5	670.8	693.1	688.4	676.3	644.9	651.3	666	643.9	602.9	596.9	581.6	632.6	610.2	579.6	566.8	545.1	515.5	505.3	490.4	490.8	494.1	496.7	510.3	506.7	502.8	425.7
Proline	C00148	μM	TRUE	216.5	218.4	217	200.3	197.7	193.2	201.4	203.3	197.7	187.7	188.7	179.4	171.1	171.9	140.9	148.3	152.3	150.5	148.1	146.4	140	142.9	139.9	133.5	127.8	127.8	127.1	123	162	157.4	160	169.2	158.6	148.2	143.3	138.3	134.7	128.5	120.8	121.7	118.1	118.9	217	221.6	219.9	218
Glycine	C00037	μM	TRUE	240.8	245.9	238.8	243	242.8	237.3	244.8	234.5	236.1	237.5	233.6	244.3	250.5	244.4	328.3	350.9	367.2	357.7	356	350.6	329.6	337	332.7	325.4	317.3	320.9	324.2	310.8	270.8	265.6	261.9	281	271	254.4	250.4	253.4	245.4	236.8	227.8	235.1	231.9	238.1	206.4	210.4	211.3	212.6
Alanine	C00041	μM	TRUE	335.2	309.1	284	310.6	357.4	417.3	448.2	456.3	448.3	393.4	347.6	313	283.4	259.9	412.3	432.5	450.6	441.2	440.7	457.4	451.1	457.4	460	445.9	427.1	417.3	400.1	384.8	289.2	277.3	254	267.4	280.8	276.2	281	279.2	277	276.7	266.6	274.9	278.6	279.2	379	388.2	386.7	414.6
Citrulline	C00327	μM	TRUE	35.4	33.5	33.6	28.5	26.4	23	21.4	20.4	19.9	18	17	17.8	20.7	25.8	30.9	31.9	32	31.1	29.1	26.2	23.8	22.6	20.8	17.8	17.1	18.8	22.5	24.2	35.1	34.1	34	32.9	29	25	22.5	21.6	19.8	16.4	14.6	14.2	14.2	15.8	33.9	34.9	32.4	28.1
α-Amino-n-butyric acid	C02356	μM	TRUE	19.9	19.4	19.4	19.2	19	18.3	18.2	17.9	17.5	16.6	15.7	15.3	15.2	14.9	17.2	18	18.5	18	17.9	17.7	16.4	16.3	16.1	15.4	14.9	15	14.9	15	13.9	13.6	14.4	16.2	14.7	14.2	13.5	12.6	12.3	10.9	9.7	10.1	9.7	9.5	25.7	26.4	26.3	25.8
Valine	C00183	μM	TRUE	245.2	235.2	230.5	224.3	218.5	200.1	192.2	184.5	180.4	168.2	163	160.8	158.9	172.4	295.7	292.7	289.8	284.2	277.5	266.8	251.5	247.9	238.6	223.6	211.1	211.7	209.3	206.9	181.5	177.4	184.3	199.9	179.2	167.1	158.7	151.1	145.9	135	124.4	129.3	121.7	124.9	237.3	243.6	240.1	236.4
Cystine	C00491	μM	TRUE	23.9	25.1	27.3	25.4	27.7	32.2	25.7	24.8	25.8	25.7	26	27	24.7	27.5	22.8	25.5	26.8	23.7	24	26.5	26.4	18.5	17.3	22.7	17.2	15.3	22.5	17.5	29.3	24.2	30.8	30.5	25.8	27.4	30.6	24.5	26	24.3	21	24.5	24.2	25.6	32.5	26.7	31.6	29.2
Methionine	C00073	μM	TRUE	29.8	26.6	25.2	25.7	25.4	23.3	23	20	19.8	17.3	15.3	14.6	14.2	17	26.4	29.1	28.9	28.1	26.9	26.1	23.7	24.4	23.3	20.4	18.3	17.4	17	16.6	21	20.2	20.2	20.9	20.3	17.8	17.6	16.5	15.2	13.9	11.8	12.6	12.1	12.9	25.9	26.2	25.6	25.5
Isoleucine	C00407	μM	TRUE	75.8	74.1	70.7	66.6	62.4	53.9	49.9	46	42.9	37.1	33.7	34.4	33.1	36.8	95.2	93.2	92.5	90.3	86.3	79.3	70.1	69.1	64.5	55.4	48.2	48	48.3	48.1	40.6	39.8	43.8	46.2	38.4	33.9	30	26.3	23.3	17.4	12.1	16.5	14	17.6	74.2	75.4	73.8	72.7
Leucine	C00123	μM	TRUE	130.8	128.2	121.7	115.1	107.2	91.9	85	78.8	73.7	65.1	59.4	63	62.7	72.4	156.1	153.1	153.3	149.6	143.1	132.7	118.4	117.4	111.4	98	87.3	89.3	92.1	94.8	96.8	94.8	101.1	107.7	92.9	82.6	75.7	69.2	63.7	54.4	45.7	52.9	48.2	54.7	129.3	132.2	130.3	128.5
Tyrosine	C00082	μM	TRUE	63.2	64.7	62	57	53.9	50.1	48.5	46.6	45.1	41.7	39.4	40.5	40.1	41.6	60.3	62	62	60.1	57.9	55.8	50.7	51	49	43	38.1	36.9	36	34.8	49.6	48.1	47.9	49.2	46.2	41.2	39.7	36.8	34.1	31.3	26.8	27.5	25.7	27.6	70.9	71.2	68.5	66.5
β-Alanine	C00099	μM	TRUE	8.1	7.5	8.1	8.2	7.9	8	8.2	8.1	7.6	7.9	7.8	6.7	7.2	9.3	7.6	7.3	8.1	7.9	7.9	7.7	7.3	7.9	7.5	7.5	7.1	7	7.5	6.9	4.8	4.5	4.3	4.6	4.4	4.5	4.9	5.3	5.1	5.3	5.4	4.8	5	5.1	6	6.5	6.4	6.6
Phenylalanine	C00079	μM	TRUE	58.1	59.5	56.9	53.2	50.8	47.1	46.3	44.3	43.1	40.3	38.8	40.4	40.5	42	63.3	61	62.7	60.8	59.2	57.4	53	54	52.9	49	46.3	47.5	46	46.2	47.1	45.4	46.5	48.6	45.7	41.5	40.2	38	36.8	34.1	30.7	35.4	34.6	37.9	53.7	54.6	53.6	53.1
Monoethanolamine	C00189	μM	TRUE	8	7.2	6.5	6.1	6.1	5.9	6.2	7	6.9	7.4	7.1	6.9	7.1	6	11.7	12.2	11.7	11.1	11.2	11.1	10.5	10.6	10.6	10.1	10	9.9	9.9	10	7	6.8	6	6.1	6.7	6.2	6.5	6.9	6.5	7.2	7.6	7.1	7.3	7.3	7.6	7.8	7	6.9
Ornithine	C00077	μM	TRUE	55.5	49.6	47.6	48.5	48	43.1	41.2	40.8	39	37.5	36.1	36.3	36.5	38	58.7	55.9	54.9	55.3	53.7	52.8	48.8	48.2	47.3	44.2	42.3	43.6	43	43.4	46.8	46.3	47.7	52	47.4	43.5	42.8	35.7	35.3	32.2	30.7	30.6	28	28.7	40.7	42.3	43.1	42
Histidine	C00135	μM	TRUE	79.9	80.4	78.8	78.7	79.3	76.5	74.5	71.3	71.8	70	69.3	71.9	72.7	73.8	69.2	73	74.6	71.9	71.7	70.5	66.7	68.1	66.8	64.4	63.8	65.8	67.5	66.9	76.2	76.1	75	83.5	78	73.4	71.2	69.4	68	67.2	64.8	64.8	63.9	64.2	80.3	82.6	81	82
Lysine	C00047	μM	TRUE	157	143.2	140.4	141.5	138.6	127.5	128.6	125.7	122.3	120.6	120.6	126.9	130	134.9	168.6	175.6	178.4	175.6	171.2	168.5	156.2	160.2	158.8	150.4	144.9	149.2	151.3	148	155	151.1	151.9	158.8	152.1	139.7	138	133.2	129.5	126.8	120.6	125.5	123.4	126.2	180.9	184.6	188.2	184.2
3-Methylhistidine	C01152	μM	TRUE	3.9	4.6	4	3.6	3.6	3.5	3.5	4.2	4.1	3.7	4.2	3.7	3.7	4.6	5.1	5.4	5.5	6.4	5.3	5.2	5	5	4.9	4.7	4.5	4.5	4.3	4.2	4.1	3.9	3.9	4.2	4.1	3.9	3.8	4.5	4.5	4.4	4.4	4.2	4.1	4.2	5.2	5.4	5.3	5.3
Tryptophan	C00078	μM	TRUE	49.4	54.6	57.9	55.4	54.4	53.5	53.1	50.7	49.8	47.8	46.6	47.1	46.2	42.2	54.2	59.1	59	58.8	58.8	58.3	55.4	55.4	53.9	50.4	48.1	48.9	45.8	42	40	40	41.4	46.4	44.8	43.4	41.9	38.6	37.9	35.2	33.2	35.9	34.9	37.5	59.1	61.1	61.9	62.5
Arginine	C00062	μM	TRUE	90.5	82.3	82.9	63.6	59.3	51.7	48.9	63.8	61.8	58.4	54.4	57.3	56.4	65.5	92.9	102.7	106.4	103.1	100.7	96.3	88.9	91.1	88.3	82.4	76	76.6	81.8	75.8	79.9	78.8	79.3	81.5	74.3	68.1	63.9	63.5	59.1	59.4	57.1	53.2	52.3	54.6	91.2	91.5	91.8	88
Fischer ratio			TRUE	3.72	3.52	3.56	3.68	3.71	3.56	3.45	3.4	3.37	3.3	3.27	3.19	3.16	3.37	4.43	4.38	4.3	4.33	4.33	4.23	4.24	4.14	4.07	4.1	4.11	4.14	4.26	4.32	3.3	3.34	3.49	3.62	3.38	3.43	3.31	3.3	3.28	3.16	3.17	3.16	3.05	3.01	3.54	3.59	3.64	3.66
2-Oxoisopentanoate	C00141	μM	TRUE	36.0651	35.4578	29.4992	24.0821	26.3972	22.9107	25.4487	25.4045	23.6651	20.2953	21.3265	16.5532	15.3189	16.6726	32.9995	24.7121	25.3755	25.0938	24.3878	25.3236	29.8874	32.041	29.2253	26.398	24.5182	22.3794	18.0187	24.7364	24.902	25.2907	26.5325	22.3553	24.3543	24.4725	22.9876	21.8081	21.2198	21.9423	19.7048	17.2481	18.0476	15.1556	26.0896	31.149	29.151	30.4039
5-Oxoproline	C01879	μM	TRUE	46.7845	49.6538	56.458	27.9895	36.9029	37.636	53.7816	32.257	30.0048	35.7416	59.6206	47.5231	43.7041	44.9259	35.0033	30.0667	40.3357	49.2577	46.8892	55.9099	45.2655	62.7474	53.0149	53.2495	50.0137	54.0151	37.4246	47.7312	43.6312	39.8546	33.6729	39.4229	43.4833	41.2348	29.0044	31.6959	43.4237	59.1375	54.5525	45.1835	48.6665	35.7286	32.1777	56.6591	28.0825	24.9115
4-Methyl-2-oxopentanoate	C00233	μM	TRUE	155.313	141.787	112.612	98.7614	99.2795	88.9751	87.8589	79.969	69.0715	52.5346	45.738	37.4937	35.3963	39.6222	132.436	106.639	100.054	99.0582	97.9386	104.377	104.33	113.555	106.505	80.6815	70.0295	62.3518	64.5389	71.7795	81.0408	76.8634	78.9594	80.6755	83.0077	76.2908	69.7692	64.197	58.6539	47.8819	38.7808	39.8998	40.046	43.4453	124.054	124.902	123.457	129.108
Sodium		mEq/L	TRUE	141	139	141	141	140	141	139	140	139	139	142	140	139	140	142	142	142	142	142	141	143	143	143	143	141	141	150	141	142	143	140	141	140	142	140	143	143	143	142	143	142	142	141	140	140	140
Potassium		mEq/L	TRUE	3.8	3.7	3.8	3.6	3.5	3.6	3.6	3.5	3.5	3.6	3.7	3.8	3.7	4	3.4	3.7	3.7	3.5	3.6	3.6	3.5	3.5	3.5	3.5	3.5	3.7	4.2	3.9	4.3	4	4.1	4.3	3.9	3.8	3.9	3.8	3.8	3.6	3.7	4	3.9	3.8	4	3.8	3.7	3.7
Chlorine		mEq/L	TRUE	106	104	106	105	104	104	103	103	103	106	106	106	105	104	105	106	105	106	105	106	106	107	106	107	106	105	115	105	106	105	105	104	104	105	105	106	107	106	107	106	106	105	104	106	105	105
Calcium		mg/dL	TRUE	9.4	9.4	9.5	9.4	9.6	9.3	9.4	9.5	9.5	9.3	9.6	9.4	9.3	9.6	9.6	9.5	9.5	9.5	9.5	9.4	9.6	9.7	9.5	9.4	9.6	9.4	9.8	9.5	9.6	9.4	9.6	9.6	9.5	9.4	9.5	9.4	9.4	9.4	9.8	9.4	9.4	9.4	10	9.8	10	10
Inorganic Phosphorus		mg/dL	TRUE	3.7	3.7	3.8	3.6	3.4	3.3	3.1	2.9	2.8	2.7	2.6	2.8	3	3.2	4.5	4	4.1	3.8	3.8	3.3	3	2.6	2.5	2.2	2.2	2.3	2.5	2.3	4.6	4.5	4.7	4.6	4.5	4.4	4.4	4.2	4.2	4.3	4.2	4.3	4.3	4.4	3.9	3.8	3.8	3.7
Serum iron		μg/dL	TRUE	92	93	95	99	96	98	98	100	101	107	107	111	113	120	94	96	98	96	96	97	101	106	107	109	109	113	124	118	80	80	80	83	80	81	82	80	81	82	88	89	86	91	55	54	55	56
Urate	C00366	mg/dL	TRUE	4.6	4.6	4.7	4.7	4.7	4.7	4.6	4.6	4.5	4.6	4.6	4.6	4.6	4.7	5.2	5.5	5.5	5.5	5.5	5.4	5.4	5.5	5.4	5.2	5.2	5.2	5.4	5.2	5.4	5.4	5.5	5.6	5.6	5.6	5.7	5.5	5.6	5.6	5.4	5.4	5.4	5.3	6	6.1	6.2	6.1
BUN		mg/dL	TRUE	14.6	14.4	14.3	14.8	14.5	14.8	14.1	13.9	14.1	14.5	14.1	14	13.8	14.6	11.5	11.8	11.6	11.9	11.8	11.9	11.3	11.1	11.6	11.3	10.8	10.7	11.1	10.1	11.1	10.4	10.9	10.7	10.9	10.8	10.6	10.6	10.3	10.3	10.1	9.8	9.8	9.1	14.7	14.6	14.4	14.4
Creatinine	C00791	mg/dL	TRUE	0.65	0.65	0.63	0.6	0.64	0.58	0.65	0.64	0.65	0.61	0.65	0.67	0.61	0.64	0.85	0.94	0.94	0.97	0.93	0.94	0.93	0.95	0.94	0.91	0.87	0.84	0.89	0.83	0.66	0.65	0.63	0.59	0.65	0.61	0.64	0.64	0.6	0.68	0.68	0.61	0.63	0.66	0.6	0.6	0.6	0.61
Total protein		g/dL	TRUE	6.9	6.9	7	6.9	6.9	6.9	6.7	6.8	6.8	6.9	6.9	6.8	6.8	7.1	7	6.7	6.7	6.7	6.6	6.5	6.7	6.8	6.8	6.6	6.6	6.8	7.2	7	6.9	6.9	6.9	6.9	6.7	6.8	6.8	6.6	6.6	6.8	7.1	6.9	6.7	7	7.1	7.1	7.2	7.2
Albumin		g/dL	TRUE	4.7	4.7	4.7	4.7	4.6	4.5	4.6	4.6	4.6	4.7	4.6	4.6	4.6	4.8	4.7	4.5	4.6	4.5	4.5	4.4	4.5	4.6	4.5	4.5	4.5	4.5	4.8	4.7	4.6	4.6	4.6	4.5	4.4	4.5	4.5	4.3	4.4	4.4	4.6	4.4	4.4	4.5	4.8	4.7	4.7	4.7
Choline	C00114	μM	TRUE	13.3252	13.5152	11.7536	21.1153	20.9449	18.3259	16.0194	20.1716	19.7712	16.4409	14.6024	15.0774	16.3894	17.0144	19.73	30.6968	15.9113	16.6285	21.2485	18.9518	16.4352	13.0001	14.7809	14.6573	15.1978	13.2514	12.7266	14.1065	19.1433	17.1268	23.6685	28.7279	23.7822	25.3019	40.7908	34.235	28.1969	22.452	20.7904	25.5164	26.878	28.9269	15.4016	12.457	21.0471	29.1937
Betaine	C00719	μM	TRUE	48.2367	49.985	43.8745	74.0799	64.9517	59.6178	50.6575	64.7581	70.1541	61.8849	51.5447	54.8625	56.5317	53.7588	66.7686	116.747	63.3462	57.0625	73.2201	58.8826	49.3414	44.719	46.0385	46.2617	47.8025	43.3727	50.5204	48.9263	64.2144	60.5164	85.6056	78.3471	75.0908	67.2342	113.964	93.9843	81.0028	66.4356	67.1964	69.7378	64.7452	74.1218	89.4874	71.1311	108.248	148.828
Creatine	C00300	μM	TRUE	33.0055	36.6272	36.2109	69.6769	64.6901	57.7787	49.8807	62.4581	59.6695	48.7164	44.9154	44.7928	38.8658	34.3547	51.2485	77.1501	30.9421	35.6151	51.2663	48.0835	44.5531	32.9187	31.4063	33.3197	37.2797	31.881	28.6091	31.1139	30.622	32.1087	57.8459	62.586	44.827	46.2097	70.1569	63.6519	49.2128	35.3115	29.7775	34.2726	30.3022	28.5821	64.9778	58.2363	95.443	132.634
Carnitine	C00318	μM	TRUE	54.1176	60.4734	53.2884	86.887	78.4409	67.8223	55.9473	80.3758	80.1234	69.802	57.2827	59.7635	62.9246	63.7956	82.9855	132.572	72.9779	66.809	83.0737	72.4682	65.0848	52.9559	58.2626	56.7053	61.4956	57.1388	66.1007	64.2187	93.5366	103.981	125.321	121.298	107.858	98.7428	138.977	128.812	96.6714	87.5187	90.4533	92.049	88.6415	95.9063	84.856	67.7935	106.189	131.132
Glycerophosphate	C00093	μM	TRUE	3.74173	3.91141	5.61518	3.48175	4.3984	3.69458	5.05024	3.338	3.64527	3.00729	4.25849	2.10278	3.31585	4.80179	6.6094	5.61252	5.71498	4.44787	4.92834	5.83195	4.42678	3.93366	3.52939	3.29615	3.97904	3.44811	2.44382	3.3933	4.12162	3.99595	4.55656	3.82467	4.15697	3.56592	5.7079	4.0424	3.69366	4.00485	3.56217	3.369	3.40678	6.46785	3.80723	3.83892	3.09193	4.60031
2-Hydroxypentanoate		μM	TRUE	55.2045	52.3388	55.6164	51.5486	53.0037	49.5623	54.2307	53.9306	55.8245	52.4548	54.2199	49.0587	48.537	48.1703	60.8064	63.0147	63.4496	62.0451	62.7377	60.5828	59.7278	62.0005	60.1776	60.0575	60.0853	57.198	56.9324	55.3978	45.1889	43.1108	44.5305	41.1749	44.5654	42.5664	45.3937	40.6286	42.0504	38.8121	37.417	40.235	36.7207	34.4163	60.6802	60.0088	64.8244	65.7303
Glutarate	C00489	μM	TRUE	1.44465	2.54031	1.93754	1.95111	1.83324	2.12658	2.41901	1.62015	2.03293	1.88288	2.32231	1.98972	2.17601	2.19205	1.49038	1.30389	1.74137	1.80168	1.67099	1.42904	1.52478	2.20934	1.79994	1.85288	1.7178	1.96904	1.38993	1.30421	3.33064	3.62366	3.29455	3.46256	2.97197	3.43323	3.35916	2.43546	2.46204	2.28596	2.78003	2.37802	2.14134	2.29633	2.13073	1.89746	1.86739	2.31225
Threonate	C01620	μM	TRUE	42.5122	42.837	36.9742	43.225	40.4427	40.4692	41.7635	39.6609	38.3429	40.3077	36.731	42.2741	40.5193	40.79	55.287	55.3238	58.8983	53.074	50.9793	51.3258	48.8877	48.2479	50.7881	49.7801	51.7496	52.7243	51.4936	50.9387	55.9605	52.8573	52.6373	56.3269	52.1593	54.0409	52.0882	46.8604	50.9402	53.3533	48.2221	52.5672	48.4833	45.6979	40.0273	39.4874	41.4074	43.1303
N-Acetylaspartate	C01042	μM	TRUE	0.889315	0.722759	0.782062	0.816687	0.854629	0.623765	0.685842	0.770176	0.89766	0.75818	0.784683	0.696982	0.806461	0.974207	1.07016	1.08933	1.00074	1.19861	1.18336	1.15318	0.942751	1.22168	1.27541	1.1535	1.03388	1.1775	0.945643	1.04752	1.25792	1.08318	1.26029	1.01821	1.28856	1.01376	1.20804	1.03195	0.905174	1.21388	1.02838	1.05525	0.921803	1.00107	0.742215	0.651925	0.770527	0.613804
Dodecanoate	C02679	μM	TRUE	18.6849	27.1606	24.9603	27.2805	21.8771	24.7447	22.8933	24.6802	27.6418	25.4361	15.8586	15.7108	33.1142	31.6202	28.8365	24.081	31.2771	23.063	22.2655	30.4446	24.1519	22.2511	32.8704	24.3644	26.9696	33.3147	31.0996	27.0616	34.548	43.7785	36.8788	33.2859	32.141	38.933	50.5029	26.547	17.1515	22.5169	20.3239	27.4093	19.6644	38.4599	43.0311	29.176	40.5845	37.2341
3-Indoxyl sulfate		μM	TRUE	2.00206	1.75439	2.17287	1.73293	1.94203	1.78377	1.92794	2.25692	2.28663	2.36415	2.47136	2.40858	2.702	2.98523	1.97236	2.00846	1.81543	1.89057	1.8983	1.8394	2.02007	2.18404	2.42141	2.22233	2.62314	2.67056	2.79492	2.80198	7.40299	7.71166	7.5	7.82229	8.36096	8.51636	7.99043	8.08238	8.98005	8.55323	8.60741	7.58783	6.87907	6.03376	1.86028	1.99369	1.61864	1.991
hs-CRP		mg/dL	TRUE	0.007	0.007	0.007	0.008	0.007	0.007	0.008	0.007	0.007	0.008	0.007	0.007	0.007	0.008	0.013	0.015	0.012	0.012	0.012	0.013	0.012	0.012	0.013	0.012	0.012	0.011	0.015	0.012	0.006	0.005	0.005	0.004	0.005	0.005	0.005	0.004	0.004	0.005	0.005	0.004	0.004	0.005	0.024	0.023	0.023	0.021
Glu + threo-beta-methylaspartate	C03618	μM	TRUE	71.0834	72.0272	85.1053	47.4945	57.4365	48.1559	71.8236	42.7234	44.7934	49.4258	63.8619	55.9448	50.1671	41.5027	24.3587	20.0576	18.7682	23.1229	21.1664	21.1244	27.1436	26.3339	19.4652	21.2912	27.3205	30.4084	25.7266	26.4727	37.0863	35.0242	45.0441	51.2324	25.9528	30.6132	18.0518	16.309	35.8865	18.485	15.2178	22.4601	15.9626	13.1033	69.6477	101.381	64.5748	46.3301
GIP(TotaL)		pg/mL	FALSE
GLP-1(Active)		pM	FALSE
GLP-1(TotaL)		pM	FALSE
P ethanolamine	C00350	μM	FALSE
Sarcosine	C00213	μM	FALSE
α-aminoadipic acid	C00956	μM	FALSE
Cystathionine	C02291	μM	FALSE
β-aminoisobutyric acid	C05145	μM	FALSE	2.8	3.3	3.2	2.6	2.3	2.2	2.6	2.7	2.8	2.6	2.5	2.4	2.5	2.2	3.6	3.6	3.6	3.6	3.6	3.7	3.8	3.7	3.6	3.3	3.1	3.1	3	3.1	1.6	1.8	1.7	2	1.9	1.7	1.6	1.5	1.7	1.6	1.4	1.1	1.1	1.2
Homocystine	C00155	μM	FALSE
γ-aminobutyric acid	C00334	μM	FALSE
Hydroxylidine		μM	FALSE
1-methylhistidine	C01152	μM	FALSE	2.3	8.1	6	2.9	3	2.8	3.7	2.8	5.6	2.4	3.5	6.7	4	4.2	12.5	12.2	12.4	11.9	11.6	11.4	10.7	10.8	10.5	9.8	9.2	8.9	8.6	8.2	1.5	1.4	1.4	1.6	1.4	1.4	1.4	1.3	1.3						5.3	5.4	5.3	5.4
Aspartic acid	C00049	μM	FALSE	3.7	2.7	2.8	3.1	2.9	2.7	2.3							3.7	3.5	2.5	2.1								2.4	2.4	2.7		2.5	2.3	2.9	3.1	2.1	2.1				2.1					3.5	3.8	3.3	5.6
Anserine		μM	FALSE
Carnosine	C00386	μM	FALSE
Alloisleucine		μM	FALSE
magnesium	C00305	mg/dL	FALSE	2	1.9	1.9	1.9	1.9	2	1.9	1.9	2	2.1	2	2.1	2.1	2.1	2.1														2.2														2.1
Free T4		ng/dL	FALSE	1.5	1.5	1.4	1.5	1.5	1.4	1.4	1.4	1.4	1.4	1.4	1.4	1.4	1.4
Adrenaline	C00788	ng/mL	FALSE	0.02												0.02	0.5	0.11	0.09	0.03	0.03	0.03	0.03	0.04	0.02	0.02	0.03	0.03	0.06	0.09	0.09	0.02	0.02												0.02	0.03	0.03	0.02	0.02
Noradrenaline	C00547	ng/mL	FALSE	0.13	0.12	0.08	0.12	0.14	0.14	0.11	0.12	0.13	0.1	0.14	0.17	0.15	0.17	0.31	0.4	0.64	0.53	0.52	0.5	0.44	0.43	0.5	0.39	0.28	0.26	0.35	0.33	0.08	0.12	0.12	0.13	0.14	0.16	0.16	0.13	0.13	0.15	0.18	0.15	0.14	0.17	0.23	0.18	0.17	0.29
Dopamine	C03758	ng/mL	FALSE
Free T3		pg/mL	FALSE	3.3	3.4	3.4	3.4	3.4	3.3	3.4	3.2	3.2	3.2	3.2	3.1	3.2	3.3
Acetoacetic acid	C00164	μmoL/L	FALSE	28.8	30.9	28.1	19.5	12.7									17.6	24.2	13.5	12											17.1	60.7	58.1	63.6	64.3	29.9	20.6	11.1								19.9	23.4	20.3	12.2
3 hydroxybutyric acid	C01089	μmoL/L	FALSE	64.5	61.9	51.5	34.1	24	14.4	12.3	11.6						31.5	93.4	65.4	54.1	46.3	38.9	25.3	19.8	16.6	15.1	12.1	12	13.3	31.4	89.6	299	278	296	219	127	49.6	26.4	19.6	13.2					11.6	48.3	51.7	42.1	33.7
Resistin		ng/mL	FALSE	5.5	5.6	5.7	6	6.2	5.8	6	6.3	5.5	5.7	6.4	5.8	6	6	4.4														8.5														5.1
Glycoalbumin		%	FALSE	13.7														13.7														14.9														15
Interleukin-6		pg/mL	FALSE	0.695	0.699	0.673	0.55	0.492	0.551	0.476	0.461	0.44	0.44	0.477	0.486	0.487	0.566															0.591
Leptin		ng/mL	FALSE	3.2	3.5	2.4	2.5	2.5	4.1	3.3	3	3.1	2.7	2.5	3	3.2	2.6	2.7														4.5														4
White blood cell count		/μL	FALSE	5900													5700	5700													7200	6300													5700	6000
Red blood cell count		x10*4/μL	FALSE	510													528	487													474	378													367	489
Hemoglobin		g/dL	FALSE	15.5													16	15.2													14.7	11.2													11.2	15.3
Hematocrit		%	FALSE	46.4													47.3	45.7													44.8	35.3													33.5	45.6
Platelet count		x10*4/uL	FALSE	19.7													20.3	22.7													23	19.8													19.6	26.3
MCV		ｆL	FALSE	91													90	94													95	93													91	93
MCH		pg	FALSE	30.4													30.3	31.2													31	29.6													30.5	31.3
MCHC		%	FALSE	33.4													33.8	33.3													32.8	31.7													33.4	33.6
Blood ammonia		μg/dL	FALSE
IBC:CL		μg/dL	FALSE	260	260	260	258	262	252	256	262	264	266	262	264	261	269	318														371														419
UIBC:CL		μg/dL	FALSE	168	167	165	159	166	154	158	162	163	159	155	153	148	149	224														291														364
Zinc		μg/dL	FALSE	76	76	77	77	76	76	69	68	75	77	70	77	77	81	69														65														69
Ferritin		ng/mL	FALSE	36	37.9	39.4	37.9	37.6	36.2	39.8	36.2	36.2	36.9	38.6	35.6	37.1	37.3	97.5														25.6														34.8
ADN:LA		μg/mL	FALSE	20.3														6.5														5.5														3.2
Total bilirubin	C00486	mg/dL	FALSE	0.9	0.9	0.9	0.9	0.9	0.8	0.9	0.8	0.8	0.8	0.8	0.8	0.8	0.9
AST(GOT)		U/L	FALSE	12	13	12	13	12	12	11	10	12	12	11	10	12	13
ALT(GPT)		U/L	FALSE	9	9	10	10	10	11	10	10	10	9	10	10	9	10
ALP		U/L	FALSE	161	158	157	157	156	157	154	154	155	158	157	157	155	164
LD(LDH)		U/L	FALSE	122	124	128	143	124	124	134	122	126	127	119	126	120	122
γ-GT		U/L	FALSE	11	11	11	11	10	11	11	9	11	11	9	11	10	11
Cholinesterase		U/L	FALSE	238	234	237	231	233	231	229	230	233	233	231	230	233	238
CK		U/L	FALSE	55	55	54	53	52	52	50	50	50	54	51	52	50	52
Serum amylase		U/L	FALSE	64	63	64	63	63	61	60	60	60	61	59	59	58	62
IgA		mg/dL	FALSE	141	144	145	141	147	141	144	144	148	143	144	143	141	148
IgG		mg/dL	FALSE	1079	1082	1089	1123	1099	1119	1076	1081	1123	1108	1111	1124	1083	1171
IgM		mg/dL	FALSE	128	130	130	133	130	130	126	131	131	133	128	127	132	137
HbA1c(NGSP)		%	FALSE	5.2														5.3														5														5.2
G1P	C00103	μM	FALSE
G6P	C00092	μM	FALSE
F6P	C00085	μM	FALSE
F1,6P	C00354	μM	FALSE
DHAP	C00111	μM	FALSE
G3P	C00661	μM	FALSE
2,3-DPG	C01159	μM	FALSE	1.22127	1.94772	1.61652	1.27833	1.24559	0.861592	0.737659	1.08803	2.08266	1.40404	1.18707	0.887432	1.14954	1.10024	15.4586	7.71264	2.23695	4.38401	3.13182	7.19988	1.16449	3.67283	3.57755	1.19509	2.58518	0.618535	2.03624	1.87529	1.30515	1.0807	2.4738	1.92695	6.15835	0.899363	10.4109	2.54973	6.63549	1.88317	3.1841	5.55486	1.77637	3.72273	1.28079	1.77288	2.49582	3.53533
3PG	C00197	μM	FALSE			0.650209	0.709729	0.647271	0.6909		0.769359	0.950562	0.490997	0.800572		0.674822		1.63379	1.56506	0.751216	1.22917	0.963974	1.50575	0.889674	1.32072	0.947363			0.53182		0.807267		0.624017	1.15189	1.3276	1.59365	1.17931	2.35547		2.44431	1.17702	0.93831	1.85456	0.718798				0.658368	1.57117
2PG	C00631	μM	FALSE
PEP	C00074	μM	FALSE					0.34456	0.342661																	0.392069									0.336249									0.352824
Pyruvate	C00022	μM	FALSE	197.3	141.163	151.133	157.464	241.064	368.795	469.417	355.74	305.637	205.758	228.349	156.245	114.532	105.319	158.674	133.538	153.389	212.484	187.158	216.25	324.747	294.4	224.794	210.463	197.531	165.031	143.71	161.938	159.939	133.268	113.871	116.58	137.462	158.821	156.664	177.238	225.001	225.881	183.659	209.823	192.84	147.243	203.204	283.395	258.252	308.838
Lactate	C00186	μM	FALSE	1632.47	1439.81	1135.08	1217.65	1575.14	2090.85	2497.8	2545.66	2412.5	1786.34	1634.89	1203.04	1045.48	1006.41	2119.3	2108.79	1855.91	1877.93	2014.54	2451.03	2804.97	2838.36	2664.7	2258.35	1986.26	1763.72	1467.25	1557.46	1216.63	1235.86	1056.95	944.227	1184.21	1382.74	1707.63	1652.75	1809.1	1853.65	1556.04	1678.13	1583.75	1420.09	1652.81	1823.98	1942.12	2552.41
Glucosamine 6-phosphate	C00352	μM	FALSE
Acetyl CoA	C00024	μM	FALSE
2-Hydroxyglutarate	C02630	μM	FALSE	1.17923	1.26337	1.05475	1.43247	1.15736	2.08546	1.4296	3.31052	2.07675	2.90669	1.18467	1.42398	2.70747	2.6438	2.21284	2.03592	3.39709	1.94161	2.3105	2.88849	2.44655	1.85667	3.58595	2.84728	2.66688	3.96479	2.7408	2.45595	1.77158	1.69704	1.96736	1.91157	1.71256	2.84811	1.45154	1.48075	1.66834	1.28129	1.31668	1.40763	0.92751	2.16408	2.45918	1.35392	1.65019	1.31149
Succinyl CoA	C00091	μM	FALSE
Fumarate	C00122	μM	FALSE	3.428	3.16095	2.23839	1.88975	2.04344	2.65968	1.80256	2.26781	2.08099	2.8868	2.10626	1.98362	1.60041	1.93691	4.81303	4.86277	4.48276	4.65497	4.54531	4.40342	4.80306	5.30481	5.47258	4.62307	3.24207	3.96899	3.41579	3.4954	4.68818	3.99383	3.29407	3.44859	3.58689	2.98073	3.31527	3.19764	2.8659	3.74662	3.60682	3.48154	3.35111	3.36795	1.70265	1.9667	2.51383	2.16441
6-Phosphogluconate	C00345	μM	FALSE
Ru5P	C00199	μM	FALSE
R5P	C00117	μM	FALSE
S7P	C05382	μM	FALSE
Glyoxylate	C00048	μM	FALSE
Propionate	C00163	μM	FALSE
Glycolate	C00160	μM	FALSE
Crotonate	C01771	μM	FALSE
Butanoate	C00246	μM	FALSE	5.5106	14.0206	14.3527	12.7582	14.625	8.99829	14.3231	16.227	14.7741	17.1231	12.8155		18.1054	14.6885	11.535		14.7008	16.396		13.9044	16.5696	15.6035	19.1726	18.5944	14.2072	20.5301	14.195	14.6336	8.8719														12.4394
3-Hydroxypropionate	C01013	μM	FALSE
Methanesulfonate	C11145	μM	FALSE
Tiglate	C08279	μM	FALSE
2-Oxobutyrate	C00109	μM	FALSE	6.5811	2.70383	5.91967	6.08976	9.22453	8.27833	8.29824	8.50124	8.86565	4.59898	5.3399	5.2989	4.3085	5.06473	3.33558		5.22838	4.90853	4.32857	5.80883	8.01512	6.94866	2.87546	5.87637	5.43726	5.00657	5.60632	3.27858	6.92717	5.2588	9.08603	8.5899	7.68964	5.36942	5.31675	7.08498	7.18304	5.00661		3.91812			11.346	12.4961	12.5392	11.9001
Pentanoate + 3-Methylbutanoate	C00803	μM	FALSE	4.47559	3.97041	5.1346	5.18947	5.36271	4.63265	5.41179	6.70762	4.42615	5.30623	4.89314	5.29899	7.68284	7.09155	3.73765	3.62953	5.52944	3.88904	4.01872	5.39236	4.48367	6.95184	6.02652	7.51718	6.39699	6.66427	5.0763	5.50634														3.63298	4.20493	3.27295		3.62958
Pentanoate	C00803	μM	FALSE
3-Methylbutanoate	C08262	μM	FALSE
Malonate	C00383	μM	FALSE	1.45412	1.13606	1.3694	1.40244	1.19427	1.11788	1.52157	1.32173	1.76113	1.31002	1.27005	1.46719	1.78516	1.66585	1.08036	1.93214	1.14979	1.3867	1.76585	1.08016	1.26423	1.31187	1.3753	1.03904	0.972955	0.976143	0.833784	1.37201	1.7661	1.46115	1.40496	1.50823	1.25674	1.55029	1.75962	1.49329	1.60743	1.26755	1.07471	0.815861	1.07193	1.48284	1.93728	0.713932	1.10293	0.950442
2-Hydroxyisobutyrate + 2-Hydroxybutyrate		μM	FALSE
2-Hydroxyisobutyrate	C05984	μM	FALSE
2-Hydroxybutyrate	C05984	μM	FALSE	55.0598	57.0838	58.817	60.4184	59.0612	56.1022	58.0671	54.9814	58.0014	49.1555	45.0812	37.5366	33.6389	33.2748	51.9076	58.9974	57.4972	58.5363	58.4688	56.6553	55.6631	55.8049	55.4315	51.0541	47.1358	43.8361	45.5773	51.4054	61.8432	65.7453	74.9969	79.8706	73.4106	72.1144	69.7499	61.4463	60.913	52.7644	39.7959	44.776	40.5704	40.4225	78.1132	86.1106	92.6893	97.0763
3-Hydroxybutyrate	C01089	μM	FALSE	113.202	113.7	97.798	67.1575	52.7336	39.3569	36.1764	33.1896	30.853	21.4238	21.0157	16.509	16.5033	49.1121	158.933	136.079	115.811	110.306	91.1652	67.9662	60.8071	55.7609	53.8536	44.5194	40.6586	39.6852	58.4458	148.969	449.82	450.488	495.222	370.828	225.731	99.789	61.184	45.3735	36.4186	29.4865	19.5696	20.384	18.0969	22.9325	90.0324	99.8731	86.0443	73.5237
(Methylthio)acetate	C03173	μM	FALSE
Glycerate	C00258	μM	FALSE
Pyrrole-2-carboxylate	C05942	μM	FALSE
Methyl sulfate	C02704	μM	FALSE
2-Furoate	C01546	μM	FALSE
3-Acetylacrylate	C07091	μM	FALSE
4-Oxopentanoate		μM	FALSE	5.42214	3.34059	3.99162	4.83487	4.28802	5.91791	4.75786	6.13879	4.12509	6.77981	6.6247	3.09809	5.59955	6.84906	5.49232	5.40186	5.02414	7.26384	5.39603	6.36628	4.3734	4.21343	5.71959	3.58223		4.86283	5.08977		3.2498	6.12041	5.84144	5.92148	4.53096	5.26038	4.4207	4.49408	4.7056	6.31976	4.9827		4.13041	5.48799	6.45155	4.46579	5.24218	6.84316
Hexanoate	C01585	μM	FALSE	5.97274	5.28615	6.61189	7.04252	7.17032	7.54247	6.33201	8.50249	8.11291	7.89635	7.4442	6.72105	10.7266	8.43587	6.15762	4.89078	7.9712	6.96849	6.25284	7.67296	5.90391	6.68027	7.29917	6.9554	6.87984	7.49792	7.81105	7.34343	5.77116	5.22939	5.01987	4.69203	3.72562	4.82261	4.34821	2.80286			3.18996			4.9598	5.63944	4.00655	5.24719	4.17892
Benzoate	C00180	μM	FALSE
Nicotinate	C00253	μM	FALSE
1-Aminoethylphosphonate	C03782	μM	FALSE
2-Aminoethylphosphonate	C03557	μM	FALSE
Isethionate	C05123	μM	FALSE	1.91522	1.6686	1.78734	1.9915	1.68255	1.68693	2.06483	1.49232	1.9234	1.77071	1.83003	1.92119	1.75307	2.24494	1.92097	2.33695	2.13392	2.52369	2.59591	2.63844	2.2997	2.03826	2.01154	2.31922	2.32827	1.96343	1.96652	2.11022	2.32138	2.66492	2.06953	2.67129	2.19553	2.15664	1.84028	2.26674	2.11986	2.07813	2.12201	1.76142	1.76862	1.94814	1.36588	1.32084	1.43475	1.70912
Barbiturate	C00813	μM	FALSE
Itaconate	C00490	μM	FALSE
Citraconate	C02226	μM	FALSE
4-Acetylbutyrate + 4-Oxohexanoate	C02129	μM	FALSE	4.7152	5.59937	5.4083	4.76998	4.98902	5.77077	5.53415	5.41461	5.09388	5.31611	5.81632	4.81195	5.09297	5.15287	6.29936	6.2827	5.88238	5.63232	6.33668	6.27149	5.87693	6.05513	6.27869	6.64933	5.52782	5.22608	5.18289	5.16526	1.94072	3.27432	2.17221	2.37492	2.08963	2.62764	2.60017	2.27713	2.10382	1.93179	1.26722	1.96226	1.83363	1.8982	3.99673	2.63957	3.75167	3.61761
4-Oxohexanoate		μM	FALSE
4-Acetylbutyrate	C02129	μM	FALSE
Heptanoate	C17714	μM	FALSE	2.60754	3.11209	2.70383	3.17572	2.78764	2.74036	3.0077	3.2402	3.53762	3.59365	2.98331	2.09984	3.73938	4.32825	2.67329	2.1644	4.31804	2.8235	2.59573	2.58698	3.0888	3.09302	3.84723	2.95328	3.09687	3.41422	3.74855	2.62056		2.09208	1.43159		0.883967	1.7639	1.69204								2.60454	1.46235		1.73448
N-Acetyl-beta-alanine	C01073	μM	FALSE
3-Ureidopropionate	C02642	μM	FALSE
2-Hydroxy-4-methylpentanoate	C03264	μM	FALSE	0.98346			1.30224	0.907865	1.04617	1.06144			0.78499						1.0411	1.679	1.64291	1.72064	1.65374	1.60048	1.72621	1.77069		1.39582	0.866668								1.02291									1.49819	1.78673		1.9097
6-Hydroxyhexanoate	C06103	μM	FALSE
o-Hydroxybenzoate	C00805	μM	FALSE
p-Hydroxybenzoate	C00156	μM	FALSE
m-Hydroxybenzoate	C00587	μM	FALSE
Phosphonoacetate	C05682	μM	FALSE
Carbamoylphosphate	C00169	μM	FALSE
Ethanolamine phosphate	C00346	μM	FALSE	2.2701	2.12397					2.0714					1.37036			2.9149		3.94523									1.91917	1.61388	2.34597	3.45212			1.47355	2.09939	1.23724			2.81954	4.11315	3.519		2.74667	2.20325	2.12024
2-Thiopheneacetate	C02595	μM	FALSE
Octanoate	C06423	μM	FALSE	2.43509	2.96391	2.7077	3.66781	2.67151	3.36773	2.25784	3.84361	4.11415	3.91554	2.5924	1.72736	4.1405	4.19768	3.40263	2.90612	4.31357	2.85345	2.75447	3.06476	2.14232	2.42969	3.34806	2.8391	2.59789	3.37038	4.12407	4.07389	3.24631	4.64765	3.9296	3.95983	2.60496	3.7562	3.70364	3.27734			1.2877	2.52356		3.39745	4.4569	2.61376	3.90406	4.02193
Adipate	C06104	μM	FALSE
4-Methylthio-2-oxobutyrate	C01180	μM	FALSE
Citramalate	C02614	μM	FALSE
trans-Cinnamate	C00423	μM	FALSE
Tartrate	C00898	μM	FALSE
Benzoylformate	C02137	μM	FALSE
3-Phenylpropionate	C05629	μM	FALSE
2-Hydroxyphenylacetate	C05852	μM	FALSE
p-Hydroxyphenylacetate	C00642	μM	FALSE
Cysteine sulfinate	C00606	μM	FALSE
2,5-Dihydroxybenzoate	C00628	μM	FALSE
Orotate	C00295	μM	FALSE
2,4-Dihydroxypyrimidine-5-carboxylate	C03030	μM	FALSE
Dihydroorotate	C00337	μM	FALSE
2-Oxooctanoate		μM	FALSE															0.61732	0.51137				0.613198		0.418821			0.590357					0.478587
Pelargonate	C01601	μM	FALSE	6.9979	9.57117	8.35266	12.717	9.24779	11.4931	8.97354	12.6743	13.2155	14.1236	7.03255	7.61057	16.2414	15.3541	10.9202	8.80444	13.1728	8.9143	7.9232	10.9306	8.32304	6.15589	11.318	9.78976	8.7603	11.7933	13.2777	9.18086	8.26753	12.9615	10.6628	9.12177	8.43658	10.9863	11.0616	8.1773	3.59447	3.4994	3.12025	5.70647	3.04506	11.7907	15.3197	5.88533	13.428	13.4357
2-Oxoadipate	C00322	μM	FALSE
Pimelate	C02656	μM	FALSE	0.373943	0.219568	0.385716	0.320873	0.29409		0.307853	0.279387			0.388009	0.285152	0.247786		0.457037	0.496326	0.350597		0.374815	0.359412		0.275037	0.185383	0.33997	0.367126		0.268556	0.379636	0.23278	0.264503	0.271687	0.374512	0.341891	0.322759	0.421076	0.318308	0.393093	0.156138	0.157797		0.331415	0.353466	0.266769	0.351289	0.226495
2-Hydroxyoctanoate		μM	FALSE
N-Formylaspartate	C01044	μM	FALSE
3-Hydroxy-3-methylglutarate	C03761	μM	FALSE
Phenylpyruvate	C00166	μM	FALSE
p-Coumarate	C00811	μM	FALSE
o-Coumarate	C01772	μM	FALSE
Terephthalate	C06337	μM	FALSE	0.373	0.345855	0.340976	0.378448	0.413299	0.571263	0.510444	0.504534	0.327628	0.647669	0.424815	0.290148	0.626118	0.841047	0.541566	0.399092	0.532776	0.342686	0.299924	0.440794	0.478918	0.346782	0.596801	0.361487	0.434517	0.674201	0.451401	0.385425	0.539572	0.355412	0.686446	0.488636	0.402179	0.397854	0.555073	0.337088	0.335681	0.519556	0.475588	0.319876	0.597778	0.477412	0.704175	0.319664	0.301268	0.292597
Phthalate	C01606	μM	FALSE			0.559343																0.311898
3-Phenyllactate+ 3-(2-Hydroxyphenyl)propionate	C05607	μM	FALSE
3-Phenyllactate	C05607	μM	FALSE							1.61342					1.50622				1.46329			1.78256						1.49889			1.94942			1.13359								1.7377
3-(2-Hydroxyphenyl)propionate	C01198	μM	FALSE
3-(4-Hydroxyphenyl)propionate	C01744	μM	FALSE
2,3-Pyridinedicarboxylate	C03722	μM	FALSE
Urate	C00366	μM	FALSE	338.889	342.33	335.659	340.355	347.825	341.902	344.939	348.236	344.352	353.994	360.291	340.97	339.383	349.714	391.156	419.063	411.11	402.729	401.153	405.726	391.093	422.898	417.853	397.39	409.223	405.641	410.169	403.138	429.318	424.701	433.206	426.473	433.274	419.374	431.392	425.18	443.524	435.349	418.279	426.205	424.973	402.582	467.725	476.72	488.684	515.634
4-Hydroxymandelate	C11527	μM	FALSE
Cysteate	C00506	μM	FALSE
2-Amino-3-phosphonopropionate	C05672	μM	FALSE
Decanoate	C01571	μM	FALSE	3.30279	4.72935	3.56564	4.79807	3.28659	4.97177	3.68931	5.22747	5.57374	5.786	2.68128	3.4113	7.17271	7.93752	6.62566	4.76286	6.05989	4.84603	4.47771	5.07148	4.08592	3.5797	4.89467	4.35619	4.11606	5.03908	6.73968	4.85998	5.44907	8.22405	5.85391	5.34904	4.06164	5.82498	6.07216	3.41629	1.65138	1.68806	1.66095	2.72625	1.41652	5.18748	7.27981	4.02819	7.01198	6.46357
2-Quinolinecarboxylate	C06325	μM	FALSE
N-Acetylleucine	C02710	μM	FALSE
Phenyl phosphate	C02734	μM	FALSE
trans-Aconitate	C02341	μM	FALSE	0.663078	0.626806	0.483684	0.652538	0.567928	0.615553	0.57795	0.739587	0.785983	0.91339	0.699406	0.519497	0.852671	0.676061	0.862064	1.12307	0.925152	0.866966	1.05305	0.913365	0.75437	0.600587	0.91498	0.722722	0.823535	1.17115	0.890572	0.787728	0.749784	0.93815	0.802473	0.863865	0.603088	1.0429	0.870116	0.610964	0.653852	1.00028	0.602741	0.494793	0.741401	0.818408	0.692727	0.456075	0.656633	0.375532
Shikimate	C00493	μM	FALSE
Carbamoylaspartate	C00438	μM	FALSE
Allantoate	C00499	μM	FALSE
2-Isopropylmalate	C02504	μM	FALSE
N-Formylmethionine	C03145	μM	FALSE
Hippurate	C01586	μM	FALSE															4.50201	3.83678	4.10495	4.95688	4.18713	4.81473	4.4617	5.01469	5.25451	5.55785	6.44084	6.6483	6.83157	8.07118	2.65647	2.87435	1.63997	1.69982	1.92545	1.73065
Homovanillate	C05582	μM	FALSE	1.05389	2.61377	2.4274	1.27806	1.9634	2.43632	2.77042	2.48013	2.95035	2.50505	2.7195	2.08714	2.30541	2.14317	3.67349	4.24829	5.04944	4.67261	5.46849	4.04609	3.67258	4.77361	4.78376	3.7612	4.92734	3.84578	5.06144	4.01809	3.47445	2.94621	3.40077	2.34079	3.29573	3.28441	3.00769	2.52349	3.0422	3.24573	2.62834	3.08381	2.48758	2.56249	3.09084	2.22712	2.82686	3.41409
4-Pyridoxate	C00847	μM	FALSE
Serine O-sulfate	C02703	μM	FALSE
O-Phosphoserine	C01005	μM	FALSE
Undecanoate	C17715	μM	FALSE		0.976301	1.12172	1.07615	0.971725	1.03919		1.07564	1.24105	1.07397		0.696116	1.44195	1.3775	1.04518	0.791179	1.32461	0.76869	0.863092	1.19698	1.05127	0.869909	0.9482	0.980506	1.07444	1.12668	1.20387	1.03597	0.865921	1.10648	0.875157	0.861859	0.661645	0.907848	0.961865	0.76067						0.94441	1.278	0.722819	1.28848	0.978971
Azelate	C08261	μM	FALSE	1.0322	0.752138	1.18395	0.705462	0.584438	0.826243	1.01268	0.70618	0.911971	0.680437	0.953406	0.532285	0.676557	0.806704	0.790314	0.880471	0.85039	0.650603	0.995038	0.73493	0.708833	1.08259	0.676745	0.622124	0.658127	0.593924	0.68498	0.574068	0.871105	1.31683	1.12579	1.02629	0.723994	0.643005	0.881717	0.664421	0.702565	0.721988	0.666337	0.657084	0.763893	0.715916	0.590524	0.72304	0.778983	0.555073
10-Hydroxydecanoate	C02774	μM	FALSE
N-Acetylglutamate	C00624	μM	FALSE
N-Carbamylglutamate	C05829	μM	FALSE
N-Acetylmethionine	C02712	μM	FALSE
Quinate	C00296	μM	FALSE															2.73005	2.06428	2.4974	2.8386	2.71785	2.34942	2.30543	2.26736	2.06257		1.32515	1.25047	1.66961	1.61421															2.57953	2.07155	2.55642	1.71911
Phenaceturate	C05598	μM	FALSE
Glucuronate	C00191	μM	FALSE	2.40923		2.93017	2.60547	2.01936	2.11268	3.46367	1.916	2.76765	1.94379	2.1656			2.14325	2.39561		3.11255	2.35253	3.21745	3.47729	3.05001	2.96105	3.22559	2.50654		1.87096					3.13557	2.74177	2.60565	2.50586	2.55562	2.7886	3.78899	3.67902	3.16514		3.42457	2.18432	2.57314	2.62699	2.21728	2.47366
trans-4-Hydroxy-3-methoxycinnamate	C01494	μM	FALSE
o-Hydroxyhippurate	C07588	μM	FALSE
Gluconate	C00257	μM	FALSE	4.58519	3.49501	4.94268	4.92777	6.00937	4.06343	4.80637	5.95595	7.14645	6.10627	5.5763		4.72502	7.01461	6.38359		5.64051	5.13051	7.33599	5.11653	4.78968	7.15718	4.65491	5.50074		5.05562	5.61648		5.63122	6.09495	5.88247	5.20764	5.05295	7.17212	6.59835		6.19704	6.25493	6.65994		5.68459	5.30211	4.67181	3.49657	3.7523
Syringate	C10833	μM	FALSE
4-Hydroxy-3-methoxymandelate	C05584	μM	FALSE
Cysteine S-sulfate	C05824	μM	FALSE	0.991219	0.912494	1.44571	0.508315	0.750364	0.726085	0.740841	0.45901	0.852252	0.791262	1.03082	0.444279	0.78016	0.882683	0.658528		0.528018	0.671931	0.493904	0.460736	0.72734	0.811624	0.81875	0.738859	0.662348	0.755316	0.265718	0.67534	1.04761	1.1333	0.957101	1.01215	0.841838	0.998009	0.434135	0.472464	0.962751	0.975534	1.25146	1.11986	1.076	0.732861	0.691611	1.32534	0.928638	0.710736
Sebacate	C08277	μM	FALSE	0.175337	0.189937	0.177696	0.125807	0.1262	0.103405	0.117803	0.11398	0.121825	0.122627	0.127736	0.109702	0.124283	0.116576	0.105783	0.158276	0.130996	0.142742	0.143438	0.133551	0.108732	0.180722	0.161297	0.126762	0.0941917	0.127764	0.120438	0.103526	0.141001	0.190236	0.133477	0.165615	0.162472	0.118731	0.114554	0.153119	0.141623	0.118914	0.103351	0.129184	0.134465	0.131017	0.111667	0.0975205	0.153215	0.118074
3-Indolebutyrate	C11284	μM	FALSE
Xanthurenate	C02470	μM	FALSE
N-Acetylphenylalanine	C03519	μM	FALSE
Benzylsuccinate	C09816	μM	FALSE
Saccharate	C00818	μM	FALSE			0.259467	0.37701		0.279774	0.399731	0.577363	0.387941	0.450982		0.389147	0.454849	0.481642							0.484102		0.693581		0.52184		0.351063					0.613079	0.584369	0.652095					0.407661	0.494961		0.45696
Mucate	C00879	μM	FALSE	13.7938	15.0595	14.5994	2.59432	10.4052	12.7766	13.0187	4.89876	3.16986	7.53869	14.301	13.3432	4.21071	3.42496	3.01233	3.39095	5.63565	14.582	11.978	17.0923	14.396	16.0011	15.4877	15.3889	14.6586	17.6343	4.41571	12.0546	18.1383	6.73764	5.11819	16.148	21.4488	17.774	5.06143	13.7341	18.6603	22.169	19.727	21.5935	18.8846	5.12216	4.25408	18.0141	3.89309	4.26743
2-Deoxyribose 1-phosphate	C00672	μM	FALSE
Pantothenate	C00864	μM	FALSE
Sinapate	C00482	μM	FALSE
Porphobilinogen	C00931	μM	FALSE
Dodecanedioate	C02678	μM	FALSE	0.190493	0.161511	0.134642	0.152588	0.175784	0.174092	0.120379		0.10598		0.100985	0.0836262	0.0981568	0.147804	0.130038	0.116321	0.106701	0.101623	0.148947		0.123064	0.137521		0.148125	0.102094	0.151196	0.145362	0.120691	0.299895	0.276437	0.256067	0.276734	0.215851	0.219996	0.216126	0.202534	0.15353		0.129829	0.17655	0.117834		0.125917	0.122687		0.119348
2-Deoxyglucose 6-phosphate	C06369	μM	FALSE
Biotin	C00120	μM	FALSE
Sorbitol 6-phosphate	C01096	μM	FALSE
Galacturonate 1-phosphate	C04037	μM	FALSE
N-Acetylmuramate	C02713	μM	FALSE		0.745114		1.99405		1.15304			2.08887	1.21725					1.97879						0.970234										0.970865					1.59183							2.27982		4.44631	6.93775
N-Acetylglucosamine 1-phosphate	C04501	μM	FALSE
N-Acetylglucosamine 6-phosphate	C00357	μM	FALSE
2',3'-cCMP	C02354	μM	FALSE
dCMP	C00239	μM	FALSE
dUMP	C00365	μM	FALSE
N-Acetylneuraminate	C00270	μM	FALSE
Ribulose 1,5-diphosphate	C01182	μM	FALSE
3',5'-Cyclic dAMP	C00968	μM	FALSE
dTMP	C00364	μM	FALSE
CMP	C00055	μM	FALSE
UMP	C00105	μM	FALSE
cAMP	C00575	μM	FALSE
Phytate	C01204	μM	FALSE
cIMP	C00943	μM	FALSE
dAMP	C00360	μM	FALSE
cGMP	C00942	μM	FALSE
3'-AMP	C01367	μM	FALSE
AMP	C00020	μM	FALSE
IMP	C00130	μM	FALSE
Prostaglandin E2	C00584	μM	FALSE
Prostaglandin F2alpha	C00639	μM	FALSE
GMP	C00144	μM	FALSE
XMP	C00655	μM	FALSE
Orotidine 5'-monophosphate	C01103	μM	FALSE
Digalacturonate	C02273	μM	FALSE
NADPH	C00005	μM	FALSE
CoA	C00010	μM	FALSE
dCDP	C00705	μM	FALSE
dUDP	C01346	μM	FALSE
PRPP	C00119	μM	FALSE						1.06431	1.1819		0.967174			1.04582																			3.70043										1.84067
dTDP	C00363	μM	FALSE
CDP	C00112	μM	FALSE
UDP	C00015	μM	FALSE
Cholate	C00695	μM	FALSE
dADP	C00206	μM	FALSE
P1, P4-Di(adenosine-5') tetraphosphate	C01260	μM	FALSE
Isobutyryl CoA	C00630	μM	FALSE
Trehalose 6-phosphate	C00689	μM	FALSE
Malonyl CoA	C00083	μM	FALSE
Adenosine 5'-phosphosulfate	C00224	μM	FALSE
Adenosine 3',5'-diphosphate	C00054	μM	FALSE
ADP	C00008	μM	FALSE	0.282326	0.253567		0.31533	0.260265	0.412829		0.358093	0.45133	0.359786	0.329472	0.293035	0.730665	0.562091	1.09223	0.913131	0.990331	1.22047	0.416699	0.854984	0.568756	0.22477	0.670921	0.430715	0.46962	0.654289	1.00982	0.587851	0.504836	0.367138	0.39599	0.508228	0.643783	0.71668	0.703485		0.453329	1.4593	0.551872	0.674848	0.291485	0.522638	0.797	0.440165	0.434502	0.925043
IDP	C00104	μM	FALSE
Folate	C00504	μM	FALSE
GDP	C00035	μM	FALSE
Adenylosuccinate	C03794	μM	FALSE
Glycocholate	C01921	μM	FALSE			1.19396	1.31103	1.05465	0.870917									1.93883	1.49766	1.91758	2.08603	1.42283					0.65829		0.695556
dCTP	C00458	μM	FALSE
dUTP	C00460	μM	FALSE
dTTP	C00459	μM	FALSE
CTP	C00063	μM	FALSE
UTP	C00075	μM	FALSE
dATP	C00131	μM	FALSE
dITP	C01345	μM	FALSE
ATP	C00002	μM	FALSE															2.20576	1.48698	1.05335	1.03215	1.2107	0.873687					0.625674								1.08259				1.3696			1.29546					0.829786	1.44422
dGTP	C00286	μM	FALSE
ITP	C00081	μM	FALSE
Taurocholate	C05122	μM	FALSE
GTP	C00044	μM	FALSE
XTP	C00700	μM	FALSE
CDP-choline	C00307	μM	FALSE
ADP-ribose	C00301	μM	FALSE
TDP-glucose	C00842	μM	FALSE
UDP-glucose	C00029	μM	FALSE
UDP-glucuronate	C00167	μM	FALSE
ADP-glucose	C00498	μM	FALSE
GDP-mannose	C00096	μM	FALSE
UDP-N-acetylglucosamine	C00043	μM	FALSE
CMP-N-acetylneuraminate	C00128	μM	FALSE
NAD+	C00003	μM	FALSE
Deamido-NAD+	C00857	μM	FALSE
NADH	C00004	μM	FALSE
NADP+	C00006	μM	FALSE
FAD	C00016	μM	FALSE
Urea	C00086	μM	FALSE	3539.12	3699.73	3365.13	5386.95	4965.33	3984.6	3590.52	4549.36	4783.4	3972.86	3540.09	3580.52	3608.03	4020.19	4393.86	7342.07	3900.13	3806.39	4982.63	4161.74	3767.93	3114.41	3065.04	3044.71	3041.26	2805.08	3222.57	3136.61	3294.3	3710.8	4580.69	4477.07	4016.38	3787.68	5639.19	4802.03	3801.21	3418.65	3234.09	3188.33	3092.25	3107.8	4031.99	3330.14	4826.49	5947.53
Pyrazole	C00481	μM	FALSE
3-Aminopropionitrile	C05670	μM	FALSE
Methylguanidine	C02294	μM	FALSE
Isobutylamine	C02787	μM	FALSE
1,3-Diaminopropane	C00986	μM	FALSE
Gly	C00037	μM	FALSE	284.963	253.085	271.374	201.881	240.049	308.339	292.878	185.201	197.075	211.77	291.738	282.715	262.537	254.368	326.87	398.981	371.439	404.177	422.228	363.574	370.737	412.729	402.766	399.16	395.109	406.418	381.426	380.222	265.544	309.285	354.783	342.487	324.013	258.9	404.543	328.337	298.278	262.813	269.215	259.077	249.572	265.789	194.055	230.181	255.501	219.28
Trimethylamine N-oxide	C01104	μM	FALSE	0.913779	0.364747	1.24835				1.18461				1.07238	0.420463										0.85537															1.90694	2.43024	2.65549		2.08002			1.97635
Isopropanolamine	C05771	μM	FALSE
Hydroxyurea	C07044	μM	FALSE
Trimethylsulfonium	C01008	μM	FALSE
Cysteamine	C01678	μM	FALSE
Isoamylamine	C02640	μM	FALSE
Putrescine(1,4-Butanediamine)	C00134	μM	FALSE
Sarcosine	C00213	μM	FALSE	2.60577	3.59618	2.50835	8.45354	6.10071	4.6287	3.24538	6.59119	10.5573	5.55376	2.2587	3.66986	3.70825	3.70233	7.96699	10.8222	6.62261	6.16334	10.5653	6.11604	4.18879	3.94023	5.14408	3.8529	4.87986	4.30841	5.55967	4.64914															4.05541	3.29765	7.31805	13.8476
3-Aminopropane-1,2-diol	C06057	μM	FALSE
Aniline	C00292	μM	FALSE
4-Hydroxymethylimidazole	C05562	μM	FALSE
1-Methyl-2-pyrrolidinone	C11118	μM	FALSE
Cyclohexylamine	C00571	μM	FALSE
1-Aminocyclopropane-1-carboxylate	C01234	μM	FALSE
Betaine aldehyde	C00576	μM	FALSE
Spermine	C00750	μM	FALSE
Hexylamine	C08306	μM	FALSE
Cadaverine	C01672	μM	FALSE
GABA	C00334	μM	FALSE
3-Aminoisobutyrate	C05145	μM	FALSE	2.98978	2.72394	2.78018	2.30486	2.81255	2.67601	2.61757	1.68702	1.85164	1.35142	1.9724	2.15717	1.55988	1.6787	3.57537	5.39109	3.71971	3.82551	5.31187	4.08969	4.2004	4.02725	3.4755	3.55908	3.61337	3.41233	3.48691	3.53113															0.533333	0.4694
N-Methylalanine	C01026	μM	FALSE
N,N-Dimethylglycine	C01026	μM	FALSE	5.50762	5.88586	5.07174	7.71755	8.13663	6.36311	5.45181	7.75131	7.28975	6.74124	5.52057	5.53898	5.71489	6.11429	6.15603	10.6904	6.55842	5.80056	7.39146	6.80205	6.08444	4.50753	4.8527	4.24301	4.3481	4.05033	4.21691	4.7892			5.94575					9.84199	4.15694						8.49876	6.4067	11.642	12.2739
2,3-Diaminopropionate	C00114	μM	FALSE
Diethanolamine	C06772	μM	FALSE	8.39325	6.83948	6.82276	6.96368	21.9606	5.62657	5.60139	16.163	5.5736	4.54203	16.4104	6.66954	3.66214	2.6954	6.96089	25.8902	16.8674	12.1391	27.3359	8.43852	9.71411	9.06175	5.43221	8.36588	6.89417	9.20733	6.62605	6.19816	6.70224	8.06776	9.83772	9.12555	8.96046	9.62645	24.8533	8.83137	47.6136	23.9388	11.8099	9.61341	28.3859	11.218	4.8086	16.8738	8.3121	13.1899
N-Methylaniline	C02299	μM	FALSE
Hypotaurine	C00519	μM	FALSE
2-Aminophenol	C01987	μM	FALSE
Cytosine	C00380	μM	FALSE
Histamine	C00388	μM	FALSE
Uracil	C00106	μM	FALSE
Carnosine	C00386	μM	FALSE
Creatinine	C00791	μM	FALSE	53.4014	53.877	47.225	74.3439	63.8252	53.8241	47.2023	65.2082	66.4255	55.4285	46.5313	49.949	52.369	59.415	116.856	208.712	122.766	108.952	135.995	113.801	100.813	86.5801	88.211	84.9749	86.3862	76.794	97.532	90.1021	63.6417	69.1173	84.0356	75.3375	74.7423	66.2546	105.029	88.8532	68.609	69.0843	65.0801	63.1421	64.8891	75.427	57.8713	43.4817	68.4246	87.2284
Muscimol	C08311	μM	FALSE
beta-Cyanoalanine	C02512	μM	FALSE
Dihydrouracil	C00429	μM	FALSE
Guanidinoacetate	C00581	μM	FALSE	2.88347	3.33223	2.23078	3.55283	3.43189	2.74377	2.2084	2.98708	3.01797	2.38342	2.15022	2.20991	2.08462	2.44551	8.30034	12.5837	6.35087	6.28407	6.80251	5.70976	4.84288	3.38101	3.52797	3.40507	3.76293	2.72554	4.3102	3.64741															3.66514	3.06774	4.52898	5.36276
5-Aminovalerate	C00431	μM	FALSE
Benzimidazole	C02009	μM	FALSE
2,4-Diaminobutyrate	C03283	μM	FALSE
4-Amino-3-hydroxybutyrate	C03678	μM	FALSE
Homoserine	C00263	μM	FALSE
Alpha-Methylserine	C02115	μM	FALSE
Purine	C15587	μM	FALSE
Benzamidine	C01784	μM	FALSE
Benzamide	C09815	μM	FALSE
Phenethylamine	C05332	μM	FALSE
alpha-Methylbenzylamine	C02455	μM	FALSE
2,4-Dimethylaniline	C11003	μM	FALSE
Isonicotinamide	C02421	μM	FALSE
Nicotinamide	C00153	μM	FALSE	1.57217	1.97583	1.20071	6.93027	2.72045	2.60456	0.722117	4.05092	2.99424	2.49168	0.971524	1.30771	2.55625	2.63698	3.47218	7.92863	3.41189	3.42958	3.57087	3.13678	2.78023	1.8078	2.82234	4.1632	2.71483	2.5334	2.8663	2.27724															3.3163	2.179	3.62449	4.47277
Picolinamide	C01950	μM	FALSE
3-Chloroalanine	C02635	μM	FALSE
5-Methylcytosine	C02376	μM	FALSE
1-Methylhistamine	C05127	μM	FALSE
Imidazole-4-acetate	C02835	μM	FALSE
Thymine	C00178	μM	FALSE
Melamine	C08737	μM	FALSE
1-Amino-1-cyclopentanecarboxylate	C03969	μM	FALSE
Pipecolate	C00408	μM	FALSE	0.479023	0.684737	0.392643	0.879127	0.972492	0.656788	0.568456	0.82664	1.02939	0.832365	0.497079	0.641162	0.729302	0.629521	1.62071	2.88234	1.43412	1.39801	1.64738	1.41292	1.34389	1.03581	1.09184	1.18913	1.16241	0.924866	1.35394	1.15708															1.7839	1.44946	2.17811	2.83473
Metformin	C07151	μM	FALSE
Octylamine	C01740	μM	FALSE
N-Acetylputrescine	C02714	μM	FALSE
Agmatine	C00179	μM	FALSE
5-Aminolevulinate	C00430	μM	FALSE
6-Aminohexanoate	C02378	μM	FALSE
beta-Leucine	C02486	μM	FALSE
Bis(3-aminopropyl)amine	C03375	μM	FALSE
Gly-Gly	C02037	μM	FALSE
2-Aminobenzimidazole	C10901	μM	FALSE
Homocysteine	C00155	μM	FALSE
Adenine	C00147	μM	FALSE
Hypoxanthine	C00262	μM	FALSE
1-Methylnicotinamide	C02918	μM	FALSE																1.27534	1.13585		1.76023	1.54997	1.34218	1.77886	2.00767	1.83281	1.94197	1.90297	2.22174	1.62217
p-Aminobenzoate	C00568	μM	FALSE
Trigonelline	C01004	μM	FALSE																2.32915	1.13978	1.12275		1.07416	0.95683	0.873784			0.851426			0.770942
Anthranilate	C00108	μM	FALSE
Phenylethanolamine	C02735	μM	FALSE
Tyramine	C00483	μM	FALSE
Urocanate	C00785	μM	FALSE														1.74033	1.62646	2.84415			2.57885	2.67379			1.03541	1.34649	1.20789			1.53837																	1.13919
6-Hydroxynicotinate	C01020	μM	FALSE
Tropinone	C00783	μM	FALSE
Histidinol	C00860	μM	FALSE
Tropine	C00729	μM	FALSE
Ectoine	C06231	μM	FALSE
4-Methyl-5-thiazoleethanol	C04294	μM	FALSE
Proline betaine	C10172	μM	FALSE	4.68896	4.96663	4.34778	7.07389	6.79028	5.22802	4.2714	6.20721	6.29982	5.19839	4.93032	4.74577	4.65414	5.062	13.6941	23.8158	12.8146	12.5598	14.7593	12.0787	11.3089	9.2306	9.38747	9.18801	9.54506	8.91895	10.4405	9.17237	9.21413	10.4231	12.6616	10.9511	10.5864	9.24552	14.2748	14.5863	10.9811	9.689	7.93613	8.09176	8.08103	8.59113	6.82261	5.52004	8.75623	9.76995
N1,N12-Diacetylspermine	C03413	μM	FALSE
gamma-Guanidinobutyrate	C01035	μM	FALSE
Acetylcholine	C01996	μM	FALSE	0.208008
gamma-Butyrobetaine	C01181	μM	FALSE	1.0691	1.10555	0.659802	1.4782	1.24883	1.05171	1.02449	1.09934	1.21456	1.12158	0.826664	0.789238	1.01777	1.1108	2.25375	3.79767	2.00608	1.71315	2.22563	1.92368	1.79811	1.4541	1.41682	1.42526	1.55988	1.46073	1.60751	1.59024								2.30072		1.81563		1.99461	2.07219	1.54064	1.09332	0.814729	1.43241	2.10473
Lysinamide	C01930	μM	FALSE
Spermidine	C00315	μM	FALSE
5,6-Dimethylbenzimidazole	C03114	μM	FALSE
Trientine	C07166	μM	FALSE
O-Acetylserine	C00979	μM	FALSE
Nornicotine	C06524	μM	FALSE
3-Methyladenine	C00913	μM	FALSE
6-Methylaminopurine	C08434	μM	FALSE
Guanine	C00242	μM	FALSE
Amantadine	C06818	μM	FALSE
Xanthine	C00385	μM	FALSE
3-Hydroxyanthranilate	C00632	μM	FALSE
4-Aminosalicylate	C02518	μM	FALSE
Dopamine	C03758	μM	FALSE
4-(beta-Acetylaminoethyl)imidazole	C05135	μM	FALSE
Pseudopelletierine	C10865	μM	FALSE
beta-Imidazolelactate	C05568	μM	FALSE
Ibotenate	C10600	μM	FALSE
Allantoin	C01551	μM	FALSE	71.5115	72.2081	69.2648	115.093	104.243	68.4539	74.5883	88.2414	81.6874	75.9057	66.0755	79.5687	92.1826	91.5885	89.0092	121.459	56.8976	64.2736	96.1626	88.966	64.6969	48.0328	55.0745	57.1742	60.625	52.3592	67.7802	62.4005	526.536	471.619	520.48	755.28	511.686	448.901	893.038	616.395	566.323	440.791	475.334	505.285	454.805	436.703	62.8942	45.7418	71.249	84.3685
Indole-3-acetaldehyde	C00637	μM	FALSE
Betonicine	C08269	μM	FALSE
N-Acetylvaline		μM	FALSE
Ala-Ala	C00993	μM	FALSE
Tryptamine	C00398	μM	FALSE
alpha-Aminoadipate	C00956	μM	FALSE	0.864831	0.644291				0.694892	0.943342											1.07758			1.0144	0.876706		0.908577	0.92554			1.06642															1.34039	1.20301	1.45531	1.34178
N-Methylglutamate	C01046	μM	FALSE
Indole-3-ethanol	C00955	μM	FALSE
2-Deoxystreptamine	C02627	μM	FALSE
5-Hydroxylysine	C16741	μM	FALSE
Nicotine	C00745	μM	FALSE
Pterin	C00715	μM	FALSE
S-Methylmethionine	C03172	μM	FALSE
Methionine sulfoxide	C02989	μM	FALSE	1.27539				1.4102	1.23214				1.29235			1.10378	0.660414				1.70206	1.32253				1.3329	1.05725				1.03713															1.89437
7-Methylguanine	C02242	μM	FALSE
3-Methylguanine	C02230	μM	FALSE
Taurocyamine	C01959	μM	FALSE
Pyridoxal	C00250	μM	FALSE
3-Methoxytyramine	C05587	μM	FALSE
Synephrine	C04548	μM	FALSE
Pyridoxamine	C00534	μM	FALSE
Pyridoxine	C00314	μM	FALSE
Noradrenaline	C00547	μM	FALSE
Diphenylamine	C11016	μM	FALSE
Indole-3-acetamide	C02693	μM	FALSE	5.87957	3.56144	6.23237		5.85563		6.88888		5.80859	8.86995	5.05938	5.5225	5.42911			8.9071	5.9394	6.03907	8.70776	6.59303	6.58558	6.1576	8.71633	6.48764	6.60275			6.86843															6.22991	3.98311	9.71111	9.22823
N-Acetylornithine	C00437	μM	FALSE
N-gamma-Ethylglutamine	C01047	μM	FALSE
Gramine	C08304	μM	FALSE
N-omega-Methyltryptamine	C06213	μM	FALSE
Guanidinosuccinate	C03139	μM	FALSE																			0.727934	0.760883	0.595099	0.399612	0.50888
Indole-3-acetate	C00954	μM	FALSE
2-Guanidinobenzimidazole	C10898	μM	FALSE
Canavanine	C00308	μM	FALSE
Serotonin	C00780	μM	FALSE
Alliin	C08265	μM	FALSE
Cys-Gly	C01419	μM	FALSE
Xanthopterin	C03570	μM	FALSE
Mannosamine	C00329	μM	FALSE
Glucosamine	C00329	μM	FALSE				1.95773					1.09897	0.457331			0.384551	0.497308		2.51298		0.779718																											1.74132	2.63774
n-Butyl a-Picolinate		μM	FALSE
Methionine sulfoximine	C03510	μM	FALSE
Harman	C09209	μM	FALSE
Phosphorylcholine	C00588	μM	FALSE
Epinephrine	C00788	μM	FALSE
N-alpha,N-alpha-Dimethylhistidine	C04259	μM	FALSE
N1-Acetylspermidine	C00612	μM	FALSE
N8-Acetylspermidine	C01029	μM	FALSE
Gly-Leu	C02155	μM	FALSE
N-epsilon-Acetyllysine	C02727	μM	FALSE
N6,N6,N6-Trimethyllysine	C03793	μM	FALSE
Castanospermine	C02256	μM	FALSE
5-Methoxytryptamine	C05659	μM	FALSE
5-Hydroxyindoleacetate	C05635	μM	FALSE
SAH	C00021	μM	FALSE
Glucosaminate	C03752	μM	FALSE
Tyrosine methyl ester	C03404	μM	FALSE
DOPA	C00355	μM	FALSE
N-Acetylhistidine	C02997	μM	FALSE
SAM+	C00019	μM	FALSE
Arginine ethyl ester	C01404	μM	FALSE
ADMA	C03626	μM	FALSE	0.567473	0.606145	0.63787		0.751998	0.696585	0.617655		0.618881		0.588291	0.560765	0.590542	0.527048	1.00588		0.660878				0.440838	0.533097		0.649498	0.526129	0.508785	0.684375	0.67088																0.713658	0.546318
SDMA		μM	FALSE	0.501307	0.594279	0.643612		0.704458	0.69573	0.520582	0.51749		0.459994	0.40373	0.496411	0.411587	0.41212	0.654361		0.672557	0.944607	0.41155	0.602782	0.77789	0.616316	0.629703	0.433036	0.543951	0.487564	0.606637	0.736338															0.5285	0.476416
o-Acetylcarnitine	C02571	μM	FALSE	5.20722	2.55652	1.81367		3.82721		1.84766				1.1374	1.43457			1.93086	15.5561		2.64074	8.97212	2.21937	0.854473	3.14517						0.912416							8.94065	5.15419	9.10546	1.97315	2.60896		3.32457			0.378581	0.835662	4.2438
5-Methoxyindoleacetate	C05660	μM	FALSE																													37.54	35.0855		41.1849		32.6673	46.3289			31.9543			28.0294
Kynurenine	C00328	μM	FALSE	1.09134	0.87194		0.892784	1.06292		0.827269	0.888903	0.825139	0.72988	0.97142	1.08168	0.925237			1.66444	1.29889	1.0742	1.27693	1.15577	0.942011	1.40977	1.20857	1.38267	1.5186	1.21815	1.09052	1.03111															1.24309	1.17626	1.5283
Cysteine-glutathione disulphide -Divalent		μM	FALSE	2.77183	2.44739	1.93444	1.72119		1.68978	1.94001		2.33619		1.95754	2.20858	1.63952		5.45274	4.61401	6.00949	6.46864	7.10131	6.48979	4.27578	6.81734	7.59826	5.98617	5.77115	5.44105	5.66691	5.08401																1.93281
Desthiobiotin	C01909	μM	FALSE
beta-Ala-Lys	C05341	μM	FALSE
5-Methoxy-N,N-dimethyltryptamine	C08309	μM	FALSE
o-Succinylhomoserine	C01118	μM	FALSE
trans-Zeatin	C00371	μM	FALSE
5-Hydroxytryptophan	C00643	μM	FALSE
N-Acetylglucosylamine	C01239	μM	FALSE
N-Acetylglucosamine	C00140	μM	FALSE
Cystathionine	C02291	μM	FALSE
3-Hydroxykynurenine	C02794	μM	FALSE
2'-Deoxycytidine	C00881	μM	FALSE
N1,N8-Diacetylspermidine		μM	FALSE
gamma-Glu-2AB		μM	FALSE
Melatonin	C01598	μM	FALSE
Sepiapterin	C00835	μM	FALSE
7,8-Dihydrobiopterin	C02953	μM	FALSE
Anserine	C01262	μM	FALSE
Homocarnosine	C00884	μM	FALSE
5-Methyl-2'-deoxycytidine	C03592	μM	FALSE
Thymidine	C00214	μM	FALSE
Cytidine	C00475	μM	FALSE
Uridine	C00299	μM	FALSE	15.9386	13.7326	14.9819	25.8576	24.6842	18.3652	19.2421	24.0707	22.6891	18.9619	16.1549	18.6313	17.8423	18.2955	22.6239	37.1123	21.1455	19.2934	28.3411	23.1243	16.4758	14.998	13.8566	15.625	14.3937	14.588	15.9107	14.2543	69.6933	57.7386	123.864	96.0076	80.377	68.5331	128.372	97.1691	86.8876	63.7183	64.061	54.3		72.8534	17.7866	14.2924	20.9836	30.7476
N1-Acetylspermine	C02567	μM	FALSE
Octopine	C04137	μM	FALSE
Pyridoxamine 5'-phosphate	C00647	μM	FALSE
gamma-Glu-cys	C00669	μM	FALSE
Muramate	C06470	μM	FALSE
5'-Deoxyadenosine	C05198	μM	FALSE
Purine riboside	C01736	μM	FALSE
2'-Deoxyinosine	C05512	μM	FALSE
7,8-Dihydroneopterin	C04874	μM	FALSE
Glycerophosphorylcholine	C00670	μM	FALSE	12.413	21.8441	24.9439	10.1993	16.675	27.4331	22.4295	20.0177	16.9099	29.6826	15.9121	15.2448	22.1648	11.4167	8.75337		16.4652	15.8476	13.1252	28.7406	23.3776	17.276	24.9101	25.937	23.9123	36.1109	12.2509	15.6488															45.2356	40.2734	33.5691	19.0157
Thiamine	C00378	μM	FALSE
N6-Methyl-2'-deoxyadenosine	C03795	μM	FALSE
Adenosine	C00212	μM	FALSE
2'-Deoxyguanosine	C00330	μM	FALSE
Homocystine	C01817	μM	FALSE
Inosine	C00294	μM	FALSE
Glu-Glu	C01425	μM	FALSE
Saccharopine	C00449	μM	FALSE
1-Methyladenosine	C02494	μM	FALSE
Guanosine	C00387	μM	FALSE
Xanthosine	C01762	μM	FALSE
Ophthalmate		μM	FALSE
Argininosuccinate	C03406	μM	FALSE
5-Methylthioadenosine	C00170	μM	FALSE
Glutathione(ox)	C00127	μM	FALSE
N-alpha-Benzenolarginine ethylester	C01670	μM	FALSE
3-Iodotyrosine	C02515	μM	FALSE
Glutathione(red)	C00051	μM	FALSE
Phe-Phe		μM	FALSE
5-Aminoimidazole-4-carboxamide ribotide	C04677	μM	FALSE
Thiamine monophosphate	C01081	μM	FALSE
Tetrahydropalmatine	C02890	μM	FALSE
TRH	C03958	μM	FALSE
Riboflavin	C00255	μM	FALSE
S-Lactoylglutathione	C03451	μM	FALSE
Leu-Leu-Tyr	C11331	μM	FALSE
3,5-Diiodo-tyrosine	C01060	μM	FALSE
5-Methyltetrahydrofolate	C00440	μM	FALSE
3,3',5-Triiodothyronine	C02465	μM	FALSE
[truncated: 234 more columns]

## Sheet: Analysis (glucose)
	Difference between 0 min and 10 min			Difference between 0 min and 20 min			Difference between 0 min and 30 min			Difference between 0 min and 45 min			Difference between 0 min and 60 min			Difference between 0 min and 75 min			Difference between 0 min and 90 min			Difference between 0 min and 120 min			Difference between 0 min and 150 min			Difference between 0 min and 180 min			Difference between 0 min and 210 min			Difference between 0 min and 240 min			Response
Molecule	Fold change	P value	Q value	Fold change	P value	Q value	Fold change	P value	Q value	Fold change	P value	Q value	Fold change	P value	Q value	Fold change	P value	Q value	Fold change	P value	Q value	Fold change	P value	Q value	Fold change	P value	Q value	Fold change	P value	Q value	Fold change	P value	Q value	Fold change	P value	Q value
Glucose	1.19834	1.17734e-06	7.81677e-07	1.5529	8.29325e-10	9.51685e-11	1.77333	1.47553e-09	2.17701e-10	1.82324	1.43296e-08	4.75697e-09	1.7073	3.55913e-07	1.98378e-07	1.55134	3.93647e-05	3.9526e-05	1.4562	0.000166334	0.000201782	1.35794	0.000370433	0.000496441	1.14323	0.0195185	0.0475165	0.961788	0.149889	0.533826	0.853132	0.000425441	0.000591129	0.790746	3.89768e-10	2.39611e-11	1
Insulin	3.12758	1.0566e-05	9.18026e-06	6.34196	2.05204e-08	7.23259e-09	8.08417	1.5959e-07	7.84868e-08	9.2968	1.47817e-06	1.00564e-06	9.59754	1.85844e-06	1.27958e-06	7.94915	7.15944e-09	2.08328e-09	8.0228	7.38595e-08	3.11784e-08	8.01578	4.95343e-07	3.02484e-07	5.31434	0.000201371	0.000248412	2.96098	0.00175211	0.00296566	1.46865	0.0512382	0.144055	0.796142	0.00729486	0.0152475	1
C-peptide	1.81182	2.39268e-06	1.72587e-06	3.08534	1.56911e-09	2.57231e-10	3.88621	1.2419e-09	1.57782e-10	4.77462	2.91672e-10	1.43445e-11	5.29103	5.54676e-10	5.4468e-11	5.18162	1.5882e-10	5.85813e-12	5.29978	5.37664e-10	3.52566e-11	5.32604	5.21597e-09	1.45363e-09	4.46827	7.89274e-08	3.42881e-08	3.03282	3.52647e-05	3.49757e-05	1.93435	0.000749728	0.00112152	1.22976	0.0296222	0.0770906	1
GIP(Active)	10.7186	7.89274e-08	3.4175e-08	13.8816	1.12664e-07	5.17145e-08	11.4737	6.45752e-08	2.64653e-08	10.3795	4.57611e-07	2.71941e-07	9.63386	1.54377e-07	7.46579e-08	9.85196	2.33471e-09	5.54972e-10	11.1371	5.94869e-08	2.33487e-08	9.24659	2.11467e-09	4.76668e-10	7.83719	2.00248e-09	3.85723e-10	4.92791	0.000312285	0.000409554	2.25659	0.00757672	0.0159918	1.21232	0.0782659	0.242496	1
Lactate	0.883308	0.00416844	0.00809771	0.932172	0.0535429	0.153387	1.0586	0.115473	0.382385	1.22604	0.00321777	0.0059344	1.33402	0.000122438	0.000144016	1.31107	0.000473763	0.000673753	1.19489	0.00416094	0.00806608	1.06988	0.0596084	0.1746	0.94994	0.0911919	0.291889	0.858705	0.0100587	0.022055	0.777289	0.000115403	0.000134322	0.834444	0.00692544	0.0143334	0
Pyruvate	0.914741	0.014247	0.03299	1.01594	0.195883	0.753024	1.26614	0.000811491	0.00123387	1.60319	1.47125e-05	1.32051e-05	1.68048	1.5194e-05	1.37362e-05	1.56091	4.51471e-05	4.63527e-05	1.41749	0.000140468	0.000168677	1.14741	0.0153737	0.036166	0.976096	0.195568	0.750212	0.87251	0.0368661	0.0991155	0.747326	0.00133242	0.00218429	0.744223	0.00157226	0.00261613	1
Pancreatic glucagon	0.975904	0.114826	0.379301	0.897214	0.00326568	0.0060481	0.858434	0.00023344	0.000293714	0.818524	6.14384e-06	5.00699e-06	0.801958	2.02516e-06	1.41927e-06	0.815889	1.31036e-05	1.15462e-05	0.80384	5.52593e-06	4.43886e-06	0.814006	3.10199e-05	3.00029e-05	0.806099	4.06153e-06	3.06279e-06	0.824172	2.62933e-05	2.48925e-05	0.88253	0.00439237	0.00856872	0.969503	0.115684	0.38356	0
Citrate	0.588967	0.0818661	0.255999	0.577806	0.0796333	0.247386	0.553805	0.0689987	0.206996	0.543086	0.0697484	0.210103	0.533382	0.0680574	0.202499	0.521787	0.0679149	0.201518	0.704046	0.0688664	0.206117	0.525255	0.0670337	0.198079	0.468581	0.0514702	0.14534	0.426447	0.0428605	0.117339	0.483968	0.0525836	0.149346	0.476641	0.0491385	0.13795	1
cis-Aconitate	1.02182	0.106187	0.347719	0.980048	0.123062	0.414074	0.999806	0.117846	0.393143	1.0061	0.0869094	0.27462	1.05464	0.117617	0.391895	1.03816	0.155114	0.559037	0.994842	0.227602	0.914127	0.900308	0.011751	0.0261989	0.839662	0.00121406	0.00197534	0.806443	0.000621219	0.000908914	0.78268	5.55753e-05	5.89919e-05	0.754196	2.90007e-05	2.7931e-05	0
Isocitrate	1.01576	0.174811	0.646229	0.971315	0.123913	0.417952	0.979868	0.159057	0.577561	0.97782	0.155063	0.557973	0.961835	0.105129	0.343392	0.952365	0.0716348	0.217547	0.936839	0.0368921	0.0993364	0.889029	0.00748048	0.0157176	0.843359	0.000210787	0.000262619	0.829278	4.01428e-05	4.06363e-05	0.790493	5.29746e-06	4.23363e-06	0.773624	4.81215e-07	2.89912e-07	0
2-Oxoglutarate	1.05803	0.0906667	0.289465	1.02536	0.138462	0.478387	1.03226	0.144991	0.507691	1.08249	0.0100147	0.0219174	1.14251	0.000378423	0.0005087	1.11738	0.00685336	0.0141561	1.14224	0.00190136	0.00325725	1.097	0.025341	0.0643911	1.06263	0.102638	0.333994	1.09011	0.0283097	0.0733238	1.0935	0.014935	0.034828	1.04286	0.14153	0.492456	0
Succinate	0.950051	0.024047	0.0602214	0.929824	0.0184912	0.0446365	0.879212	0.000665696	0.000982175	0.979091	0.0688214	0.205618	0.944079	0.0446269	0.123084	0.952521	0.0592159	0.173037	0.974277	0.16364	0.597553	0.97993	0.163894	0.599824	0.920089	0.0187619	0.0454439	0.938122	0.0716348	0.217288	0.908063	0.0191916	0.046642	0.93646	0.0724231	0.220377	0
Malate	0.954459	0.0349344	0.093206	0.923637	0.017813	0.0425614	0.890104	0.00410844	0.00788081	0.977954	0.185424	0.69914	1.09937	0.0578267	0.167792	1.1507	0.0283097	0.0733268	1.15535	0.0133044	0.0303711	1.03791	0.163734	0.598567	0.952553	0.115833	0.385478	0.899831	0.0695695	0.209279	0.872373	0.0367945	0.0987721	0.835965	0.0122574	0.0276796	0
Cortisol	1.11463	0.0118258	0.0265112	1.06847	0.0426558	0.116598	0.975014	0.161964	0.588984	0.875453	0.0101183	0.0222271	0.824337	0.000719756	0.00106829	0.771314	0.000113044	0.000130733	0.706084	1.5194e-05	1.37618e-05	0.622163	9.20242e-07	6.03094e-07	0.648484	0.000445021	0.000629231	0.619111	0.000449989	0.000638099	0.659165	0.000970704	0.00151971	0.773603	0.00532934	0.010615	-1
Growth hormone	0.725073	0.0246964	0.0624496	0.46594	0.00748048	0.0157448	0.330315	0.00575565	0.0116057	0.311939	0.0164753	0.0390276	0.249552	0.013519	0.0310826	0.149626	0.00594014	0.012002	0.105088	0.004057	0.0077482	0.0701754	0.00321411	0.00591449	0.100888	0.0027402	0.00490766	0.56626	0.0908249	0.290342	1.99002	0.0731221	0.223862	3.44827	0.00460501	0.00902128	-1
SM-C IGF-1	1.03757	0.0320878	0.0848223	1.04156	0.024047	0.0603677	1.00721	0.182672	0.686518	1.00874	0.181819	0.682565	0.992179	0.187501	0.708509	1.00598	0.197564	0.761108	0.994633	0.204939	0.798756	0.99862	0.230142	0.92717	0.988192	0.145623	0.511469	0.989419	0.144991	0.508062	1.00414	0.214271	0.842155	1.00383	0.219883	0.871423	0
Free fatty acid	0.873313	0.000109992	0.00012622	0.739356	3.45937e-06	2.55199e-06	0.547248	2.5817e-08	9.52267e-09	0.342679	3.14304e-09	7.97649e-10	0.257529	1.77671e-09	3.1311e-10	0.211838	2.03062e-09	4.40949e-10	0.194185	2.22905e-09	5.2072e-10	0.158879	2.03062e-09	4.24162e-10	0.133956	1.24844e-09	1.6373e-10	0.192108	5.97024e-09	1.68831e-09	0.423676	4.51864e-05	4.6668e-05	0.819315	0.0426558	0.116473	-1
Total ketone body	0.93161	0.00638218	0.0130259	0.753251	0.000111553	0.000128469	0.538397	0.000425441	0.000594443	0.349474	0.000444708	0.000626965	0.238425	0.000871183	0.00133534	0.197603	0.0016157	0.00270166	0.172636	0.00116399	0.00187956	0.151533	0.00187711	0.00320801	0.133941	0.00321223	0.0058847	0.132258	0.00347263	0.00647561	0.22401	0.00745607	0.015615	0.507201	0.0259788	0.0663311	-1
Total bile acid	1.26257	0.00932413	0.020215	1.78352	0.0148865	0.0345929	1.8743	0.02231	0.0546779	1.60196	0.0424931	0.115289	1.22346	0.0657917	0.1936	1.00978	0.231263	0.934531	1.00279	0.240988	0.982716	1.04469	0.195883	0.752288	0.867318	0.080354	0.250612	0.844972	0.055353	0.15948	0.913408	0.142215	0.496003	1.10754	0.165212	0.606001	1
Total lipid	0.997782	0.178079	0.660497	0.995422	0.121665	0.40741	0.98655	0.0117946	0.0263929	0.985039	0.014935	0.0348278	0.982208	0.00103955	0.00166818	0.981641	7.93063e-05	8.8732e-05	0.981169	0.000379015	0.000511048	0.975223	0.00163915	0.00274759	0.962197	6.6568e-05	7.22973e-05	0.963236	0.000725386	0.00108213	0.965123	0.00389841	0.00738161	0.976167	0.0306911	0.0803756	0
Triglyceride	0.995577	0.146756	0.516437	1.00121	0.230142	0.92717	1.02372	0.0799631	0.249065	1.06715	0.0129721	0.0295062	1.06393	0.00852467	0.0183071	1.05187	0.0321209	0.0850414	1.02614	0.135843	0.466543	0.99236	0.220392	0.875244	0.965822	0.149755	0.532735	0.959389	0.148139	0.525165	0.944914	0.12621	0.428286	0.966626	0.178611	0.663203	0
Total cholesterol	1.00028	0.236068	0.958784	0.997773	0.185046	0.696733	0.985245	0.00282726	0.00507516	0.976615	0.00130567	0.00213509	0.973274	5.75859e-05	6.1598e-05	0.976058	2.08182e-06	1.47604e-06	0.981069	0.000295706	0.000384175	0.983853	0.001546	0.00255977	0.973831	0.000623672	0.000915528	0.980512	0.00552139	0.0110597	0.989978	0.0753826	0.232018	1.00362	0.186471	0.703851	0
Free cholesterol	0.998861	0.21458	0.844251	0.993166	0.0895846	0.284541	0.990888	0.0581399	0.169416	0.989749	0.0314473	0.0828138	0.985194	0.0233964	0.0582993	0.98861	0.0227963	0.0563366	0.995444	0.128404	0.437838	0.998861	0.216369	0.853062	0.986333	0.0336976	0.0897682	0.989749	0.0771751	0.238484	0.992027	0.127453	0.433026	1.01595	0.0581399	0.169277	0
Ester type Cho	1.00074	0.224901	0.9	0.999263	0.227602	0.91414	0.983419	0.00301704	0.00550239	0.972366	0.00105898	0.00170566	0.969418	1.19131e-05	1.03996e-05	0.971997	3.45493e-06	2.53456e-06	0.976419	0.00028146	0.000362207	0.978998	0.000545588	0.000787078	0.969786	0.00052693	0.000758002	0.977524	0.00410844	0.0079121	0.989315	0.0727994	0.222575	0.999632	0.238411	0.970254	0
Phospholipid	0.9952	0.123067	0.414593	0.990147	0.0452978	0.125311	0.976756	0.000291433	0.00037743	0.970692	4.90276e-05	5.12379e-05	0.968166	9.50693e-06	8.22115e-06	0.967155	3.663e-05	3.663e-05	0.967408	7.26784e-06	6.0466e-06	0.958312	3.50594e-06	2.60072e-06	0.945427	5.00759e-07	3.07844e-07	0.940879	1.82798e-07	9.28973e-08	0.937847	1.99112e-05	1.85239e-05	0.941637	1.89199e-05	1.75242e-05	0
HDL cholesterol	0.994523	0.108229	0.356178	0.99374	0.0818661	0.255872	0.982003	0.00264512	0.00470484	0.970266	0.000282036	0.000364103	0.974178	0.000320891	0.000424787	0.974961	0.000477563	0.000683072	0.984351	0.00568787	0.0114457	0.985915	0.0178816	0.0427986	0.984351	0.0484704	0.135677	0.98748	0.0727802	0.222218	0.99374	0.158396	0.574509	1.00469	0.17896	0.666701	0
LDL cholesterol	0.99497	0.138145	0.476713	0.99018	0.057032	0.164785	0.978683	0.000990184	0.00155832	0.965269	4.97452e-05	5.21917e-05	0.96479	0.000125179	0.000148265	0.965749	1.52324e-05	1.39214e-05	0.971497	0.00029921	0.000389954	0.971497	3.17632e-05	3.09822e-05	0.961916	0.000429659	0.000602227	0.971018	0.00389235	0.00735399	0.978683	0.0336226	0.0894305	0.996407	0.19448	0.744442	0
Cholesterol E ratio	1.00099	0.148379	0.526623	1.00099	0.17896	0.666264	0.995702	0.0282834	0.0729438	0.99438	0.00389841	0.00739739	0.995041	0.00485298	0.00956674	0.996364	0.0322645	0.0855737	0.995041	0.0271259	0.0694824	0.993719	0.00410844	0.0079138	0.995702	0.0471059	0.131279	0.995041	0.0271259	0.0694824	0.999669	0.22127	0.880546	0.99438	0.01351	0.0309511	0
Taurine	1.00468	0.211954	0.828705	0.995707	0.234255	0.949499	0.93405	0.00852467	0.0182483	0.935877	0.0177577	0.0422836	0.923803	0.00465766	0.00916262	0.886871	0.000871326	0.00133913	0.891335	0.00216281	0.00375832	0.866782	7.74389e-05	8.63253e-05	0.861709	2.2965e-05	2.14591e-05	0.886871	0.000479554	0.000687884	0.881696	0.000340296	0.000451868	0.907772	0.00195701	0.0033606	0
Hydroxyproline	1.01706	0.075197	0.231138	1.00355	0.203267	0.788911	0.969428	0.0542925	0.155873	0.974405	0.0844672	0.265864	0.94952	0.0240801	0.060595	0.911838	0.00253419	0.00445561	0.890153	0.000792055	0.00119133	0.834696	0.000104228	0.000119179	0.783861	6.82039e-06	5.61843e-06	0.788838	1.23996e-05	1.08751e-05	0.786349	3.13706e-06	2.27566e-06	0.78706	4.89111e-07	2.96674e-07	0
Threonine	1.0096	0.121791	0.408799	1.00153	0.227608	0.915097	0.963707	0.0156805	0.036952	0.93867	0.0023218	0.00405363	0.899757	3.2599e-05	3.1931e-05	0.876567	5.29746e-06	4.22592e-06	0.844328	8.05942e-07	5.2188e-07	0.804359	4.10371e-08	1.56412e-08	0.764918	1.82011e-09	3.28216e-10	0.77574	1.56911e-09	2.46774e-10	0.776041	5.54676e-10	5.68315e-11	0.788334	5.54676e-10	4.77305e-11	0
Serine	0.989174	0.112933	0.372587	0.989602	0.142333	0.496998	0.937747	0.000101548	0.000114866	0.912285	5.97641e-06	4.82522e-06	0.868943	9.09339e-09	2.86964e-09	0.871664	1.04419e-07	4.75022e-08	0.833609	4.04313e-09	1.06049e-09	0.800334	1.5882e-10	5.41624e-12	0.76395	3.10534e-10	1.65449e-11	0.78634	1.79922e-10	7.37386e-12	0.778372	3.89768e-10	2.29439e-11	0.797147	6.44568e-09	1.84917e-09	0
Asparagine	1.00891	0.136473	0.469265	1.00341	0.211259	0.825124	0.966049	0.0249071	0.0630843	0.944617	0.00608394	0.0123175	0.905158	0.000118936	0.000139409	0.891938	2.36328e-05	2.21799e-05	0.870205	4.19557e-06	3.18107e-06	0.845268	6.33992e-07	4.02741e-07	0.826239	2.55146e-08	9.30657e-09	0.853681	2.22649e-07	1.17712e-07	0.854482	3.77526e-07	2.16613e-07	0.851678	7.28633e-08	3.04593e-08	0
Glutamic acid	0.966145	0.192517	0.734563	1.00614	0.201338	0.778122	1.02311	0.236068	0.958115	0.863703	0.000605493	0.000883425	0.836395	0.000719756	0.00107078	0.817451	0.000116708	0.000136319	0.774069	0.000126444	0.0001508	0.757422	3.37728e-05	3.32951e-05	0.73774	3.92943e-06	2.94707e-06	0.721256	7.96537e-07	5.12526e-07	0.658193	2.04852e-06	1.44404e-06	0.706659	7.49223e-05	8.32129e-05	-1
Glutamine	0.997756	0.224733	0.897092	0.994785	0.200015	0.771369	0.986896	0.137616	0.474323	0.981793	0.115833	0.385134	0.951925	0.0117235	0.0260895	0.940051	0.00352605	0.00660412	0.929267	0.00171614	0.00289775	0.913388	0.000892447	0.00138	0.902994	0.000159909	0.000193333	0.923763	0.000946651	0.00147041	0.935637	0.00264892	0.00472246	0.938272	0.00210356	0.00363812	0
Proline	1.00637	0.17896	0.66538	0.996463	0.203548	0.791059	0.953578	0.013519	0.0310449	0.949459	0.00535311	0.0106843	0.930478	0.00102029	0.00161957	0.915914	0.000425441	0.000594571	0.884578	0.0003792	0.00051398	0.844915	3.37728e-05	3.33576e-05	0.805193	4.53407e-06	3.51205e-06	0.804686	4.47335e-06	3.42834e-06	0.794658	1.51273e-06	1.03535e-06	0.794061	1.44198e-06	9.75108e-07	0
Glycine	1.01399	0.0906667	0.2892	1.01688	0.0648879	0.190675	0.98854	0.139748	0.485109	0.985565	0.110099	0.362787	0.968154	0.0227963	0.0562848	0.970424	0.0293223	0.0761899	0.954028	0.00817941	0.0174315	0.940342	0.00180124	0.00306359	0.923592	0.000104228	0.000118988	0.948187	0.0025726	0.00455477	0.939791	0.00212283	0.00368015	0.927537	0.000202721	0.000250909	0
Alanine	0.987725	0.15636	0.565201	1.00565	0.192527	0.736179	1.01887	0.141538	0.493062	1.08243	0.00518743	0.0102898	1.0984	0.00426718	0.00830701	1.08912	0.0135923	0.0313627	1.05712	0.0693012	0.208188	1.00756	0.219126	0.865729	0.944916	0.0672176	0.199173	0.941411	0.0645909	0.189537	0.920741	0.0296407	0.0772601	0.894043	0.0106377	0.0234987	0
Citrulline	0.952046	0.000590356	0.000856501	0.863811	3.65162e-07	2.08022e-07	0.772219	1.72135e-09	2.96298e-10	0.701726	6.7965e-11	1.67127e-12	0.642104	5.45761e-12	1.11836e-13	0.603581	1.42462e-12	2.33544e-14	0.565217	1.2225e-12	1.25563e-14	0.513427	4.849e-13	1.98729e-15	0.494405	1.2225e-12	1.50307e-14	0.543958	1.31547e-10	3.77389e-12	0.608536	3.14304e-09	7.98642e-10	0.68798	6.74751e-08	2.79303e-08	-1
α-Amino-n-butyric acid	1.01051	0.127709	0.434421	1.01266	0.102774	0.334859	0.973973	0.0555928	0.160399	0.950334	0.00824246	0.0175997	0.923114	0.000396845	0.000546475	0.882999	0.000102865	0.000116778	0.858405	5.66995e-05	6.04175e-05	0.816141	7.61363e-06	6.36549e-06	0.777459	5.73826e-07	3.59817e-07	0.77531	4.25385e-07	2.4756e-07	0.770774	2.34749e-07	1.26033e-07	0.764565	9.20242e-07	6.03437e-07	0
Valine	0.989186	0.133717	0.458694	0.984001	0.0715625	0.216447	0.935333	0.00101182	0.00160067	0.892222	4.69078e-06	3.6911e-06	0.85225	5.94869e-08	2.34047e-08	0.823805	8.08029e-09	2.45058e-09	0.792696	1.95502e-08	6.65028e-09	0.748779	2.03062e-09	4.49399e-10	0.712298	2.03062e-09	4.01288e-10	0.715851	2.19142e-09	5.02948e-10	0.722689	3.248e-09	8.38622e-10	0.741797	7.89274e-08	3.41098e-08	0
Cystine	1.02825	0.147963	0.523933	1.02737	0.144991	0.506877	0.97103	0.0985957	0.31882	1.0332	0.0879529	0.278638	0.990049	0.192527	0.736141	0.93151	0.0246964	0.0623978	0.980515	0.154748	0.555571	0.926994	0.00932733	0.0202975	0.868456	0.00220443	0.00383969	0.893377	0.00492204	0.00972305	0.935859	0.0426558	0.116604	0.900736	0.00672061	0.0138535	0
Methionine	0.983465	0.108175	0.355559	0.966442	0.0230523	0.0572529	0.912044	0.000803475	0.00121509	0.882497	1.81023e-05	1.66927e-05	0.844536	4.54638e-07	2.66942e-07	0.810488	2.71894e-08	1.02517e-08	0.767244	2.00913e-08	6.99902e-09	0.69817	1.67311e-09	2.81138e-10	0.630467	5.54676e-10	4.97895e-11	0.626553	5.54676e-10	4.30402e-11	0.622248	7.82499e-10	8.3381e-11	0.640055	2.03062e-09	4.08472e-10	-1
Isoleucine	0.974248	0.0665708	0.196438	0.954286	0.00644935	0.0132159	0.874365	6.88307e-05	7.5601e-05	0.79615	1.84685e-07	9.61269e-08	0.722552	8.03094e-09	2.4027e-09	0.67872	5.54676e-10	4.95036e-11	0.626363	1.47553e-09	2.12522e-10	0.547935	2.82271e-10	1.27253e-11	0.486698	5.54676e-10	5.61556e-11	0.49572	1.15925e-09	1.4253e-10	0.512983	4.44025e-09	1.18285e-09	0.564274	1.48457e-07	7.11863e-08	-1
Leucine	0.977247	0.0799631	0.248803	0.961088	0.0184912	0.0445903	0.884928	0.000158978	0.000191555	0.810115	5.20712e-07	3.22244e-07	0.743539	8.40881e-09	2.58468e-09	0.701836	1.35973e-09	1.89471e-10	0.657795	1.56911e-09	2.51352e-10	0.588923	5.54676e-10	5.06559e-11	0.538981	7.89678e-10	8.73824e-11	0.559615	2.03062e-09	4.41989e-10	0.591616	1.18796e-08	3.84627e-09	0.650944	5.4475e-07	3.39352e-07	-1
Tyrosine	0.965174	0.0523546	0.148267	0.937407	0.00178546	0.00302943	0.871441	0.000211176	0.000263971	0.839438	4.55748e-06	3.56754e-06	0.797317	2.85363e-07	1.56716e-07	0.767433	6.45752e-08	2.60776e-08	0.724841	1.34543e-07	6.3963e-08	0.665935	1.61391e-08	5.4238e-09	0.607499	5.21597e-09	1.44825e-09	0.614715	1.03097e-08	3.29572e-09	0.622402	2.66828e-08	9.95136e-09	0.651031	1.84685e-07	9.52047e-08	-1
β-Alanine	1.04994	0.00413329	0.00799554	1.04318	0.0159744	0.0377101	1.0169	0.130921	0.446957	1.03342	0.0479266	0.133762	1.0567	0.0465907	0.129652	1.06196	0.0428754	0.117556	1.01389	0.196025	0.754374	1.03718	0.0727802	0.222021	1.05461	0.0358657	0.0959848	1.04919	0.0512696	0.144564	1.07698	0.0121088	0.0272944	1.06572	0.0172478	0.0409877	0
Phenylalanine	0.980733	0.106735	0.349953	0.965354	0.024047	0.0604131	0.910428	0.00140407	0.00231327	0.878824	2.71175e-05	2.5895e-05	0.846544	1.14212e-06	7.53613e-07	0.826348	1.84685e-07	9.60574e-08	0.797786	4.60214e-07	2.75374e-07	0.759253	9.6088e-08	4.32718e-08	0.721396	6.04711e-08	2.40397e-08	0.744127	2.34371e-07	1.2487e-07	0.757056	4.54638e-07	2.68311e-07	0.776069	3.53289e-06	2.63519e-06	0
Monoethanolamine	0.930699	0.00348069	0.0065049	0.900596	5.87772e-05	6.32513e-05	0.884917	0.00080034	0.00120707	0.905613	0.00102029	0.00162579	0.927563	0.00528203	0.0104991	0.927563	0.00552139	0.0110654	0.921919	0.0096464	0.0210323	0.932581	0.0278756	0.0716311	0.924428	0.0143231	0.0332248	0.960803	0.0688664	0.206317	0.975854	0.133149	0.456193	0.973346	0.124181	0.419366	0
Ornithine	1.00745	0.16247	0.592617	1.00529	0.185046	0.696956	0.956939	0.00288666	0.00520545	0.902223	1.9095e-06	1.33039e-06	0.85409	8.43554e-08	3.69919e-08	0.833693	2.23965e-08	8.07742e-09	0.801856	3.14304e-09	7.82916e-10	0.76376	1.89361e-09	3.49231e-10	0.733002	1.35973e-09	1.85332e-10	0.740989	2.03062e-09	4.39052e-10	0.729549	5.54676e-10	4.9841e-11	0.745521	3.14304e-09	7.76002e-10	0
Histidine	0.998057	0.222974	0.889155	1.00792	0.154547	0.554215	0.986102	0.14153	0.492041	0.973729	0.0591566	0.172621	0.946412	0.00361585	0.00680196	0.928001	0.0003792	0.000514406	0.906781	0.000246855	0.000313628	0.890403	4.25243e-05	4.32214e-05	0.882334	9.20734e-06	7.84888e-06	0.903315	4.51471e-05	4.64423e-05	0.916644	0.000235479	0.000297244	0.921964	0.000970704	0.00151944	0
Lysine	1.02201	0.0236918	0.0591323	1.01922	0.0542925	0.15598	0.972763	0.0463113	0.128495	0.949537	0.00627828	0.0127624	0.919658	0.000247346	0.000315264	0.909149	5.26517e-05	5.54569e-05	0.888075	9.36107e-06	8.01829e-06	0.871277	7.26784e-06	6.03765e-06	0.851377	1.23509e-06	8.25083e-07	0.882737	1.58731e-05	1.4572e-05	0.894029	5.87772e-05	6.33541e-05	0.903615	0.000320418	0.000422847	0
3-Methylhistidine	0.999017	0.236117	0.959951	1.00492	0.210939	0.823007	0.944936	0.0153622	0.0358871	0.959685	0.022992	0.0570088	0.950836	0.0164078	0.0388005	0.959685	0.0253502	0.0646085	0.923304	0.00361585	0.00678752	0.894789	6.79022e-05	7.40245e-05	0.869223	6.11407e-05	6.61522e-05	0.863324	2.38824e-06	1.71288e-06	0.877089	0.000126444	0.000150796	0.866273	0.000209897	0.00026065	0
Tryptophan	1.01546	0.151264	0.539962	1.02272	0.0829795	0.259821	0.983629	0.157399	0.569603	0.96041	0.0483453	0.135129	0.931386	0.00657727	0.013505	0.902998	0.000829568	0.00126475	0.873248	0.000437395	0.000614863	0.832797	1.47012e-05	1.31347e-05	0.791982	6.14384e-06	5.03593e-06	0.800689	7.79133e-06	6.57793e-06	0.796971	4.81834e-06	3.81123e-06	0.793978	1.52208e-05	1.38485e-05	0
Arginine	1.00612	0.18794	0.710935	0.98391	0.132313	0.452252	0.909866	0.00156277	0.00259395	0.891195	0.000312284	0.000408272	0.834488	7.67267e-06	6.4463e-06	0.830719	1.73951e-07	8.63762e-08	0.784159	1.20753e-07	5.64176e-08	0.752732	7.9287e-09	2.33962e-09	0.704143	9.09339e-09	2.84484e-09	0.728786	9.57303e-10	1.13778e-10	0.723915	2.11175e-08	7.52959e-09	0.745311	1.94179e-07	1.01864e-07	0
Fischer ratio	1.01077	0.0416994	0.112793	1.02378	0.00087349	0.00134603	1.0249	0.00116498	0.00188593	0.996363	0.161964	0.589442	0.974822	0.000623672	0.000917615	0.959994	1.3809e-05	1.2281e-05	0.954539	4.26216e-05	4.34949e-05	0.94237	4.65965e-05	4.83153e-05	0.950343	0.00100765	0.00158994	0.94195	0.000892447	0.00138256	0.951742	0.0119577	0.0268558	0.968807	0.0579885	0.168499	0
2-Oxoisopentanoate	0.963669	0.0182896	0.044	0.907499	0.00246388	0.00432188	0.904184	0.00196806	0.00338764	0.91882	0.0127157	0.0288189	0.95511	0.0671237	0.19862	0.929901	0.0244889	0.0617241	0.902432	0.0089911	0.0193824	0.819697	3.17152e-05	3.08054e-05	0.76315	1.73951e-07	8.69755e-08	0.726844	3.65162e-07	2.05852e-07	0.699121	1.75921e-07	8.86815e-08	0.741979	2.32368e-06	1.65705e-06	0
5-Oxoproline	0.90278	0.0465907	0.129579	0.932888	0.133149	0.456198	0.953282	0.115806	0.384438	0.976095	0.190022	0.722619	0.995073	0.226028	0.905963	0.997749	0.214704	0.845617	1.01371	0.213525	0.835723	1.00995	0.222458	0.886186	1.01047	0.22127	0.880034	0.983346	0.201775	0.780637	0.973494	0.150848	0.537861	0.987148	0.203548	0.791667	0
4-Methyl-2-oxopentanoate	0.934798	0.00326568	0.00604953	0.917568	0.00449169	0.00878089	0.899141	0.00165339	0.00277823	0.891135	0.00269799	0.004821	0.852244	0.000243949	0.000308936	0.784863	1.3809e-05	1.22808e-05	0.702016	4.0638e-07	2.34834e-07	0.581287	1.24421e-08	4.07937e-09	0.492802	1.56911e-09	2.38526e-10	0.477251	1.98929e-09	3.75031e-10	0.492171	4.8174e-09	1.30307e-09	0.56458	1.13613e-07	5.26158e-08	-1
Sodium	0.996077	0.0223272	0.0548116	0.995007	0.00336179	0.00624135	0.991797	0.000390246	0.00053259	0.991441	0.00039312	0.000538123	0.991084	0.000808917	0.00122664	0.992154	0.00254805	0.00449041	0.995007	0.024047	0.0603777	0.993581	0.00299027	0.00544132	0.994294	0.0104106	0.0229118	0.992867	0.00120554	0.00195654	0.996077	0.101815	0.3309	0.992154	0.00103843	0.00165979	0
Potassium	0.983891	0.0233964	0.0582993	0.952912	0.000274413	0.000352013	0.951673	0.00103955	0.00167009	0.961586	0.00931011	0.0201465	0.967782	0.0227903	0.0561351	0.950434	0.00136238	0.00223899	0.954151	0.00127795	0.00208452	0.949195	0.000605493	0.000881728	0.945477	3.95408e-05	3.98649e-05	0.971499	0.011507	0.0255135	0.991326	0.149559	0.531424	0.988848	0.106735	0.35039	0
Chlorine	0.996435	0.044495	0.122361	0.993107	0.00232835	0.00407462	0.992631	0.0135923	0.0313309	0.991205	0.00102029	0.00162661	0.992631	0.0177953	0.0424462	0.992156	0.0208997	0.0510502	0.994533	0.0392685	0.106057	0.997861	0.147922	0.522138	0.998812	0.189925	0.720249	0.995959	0.0529715	0.150882	1.00071	0.224901	0.899369	0.992631	0.00792894	0.0168328	0
Calcium	1.00954	0.00629767	0.0128276	1.0053	0.0577022	0.166958	1.00053	0.219883	0.870789	0.995758	0.083838	0.26354	0.995228	0.0749105	0.229644	0.994698	0.0453242	0.12557	0.997879	0.155114	0.560062	0.993107	0.0282834	0.0729438	0.998409	0.19194	0.731574	0.989396	0.0127228	0.0288869	0.994698	0.0760716	0.23445	0.997879	0.180779	0.675697	0
Inorganic Phosphorus	0.976682	0.00560843	0.0112628	0.946036	7.1519e-05	7.88467e-05	0.911392	5.87061e-07	3.70522e-07	0.866089	4.12775e-08	1.5902e-08	0.83944	9.6088e-08	4.33183e-08	0.798135	8.47543e-08	3.75142e-08	0.77948	6.45752e-08	2.62757e-08	0.759494	1.55738e-07	7.59544e-08	0.760826	2.84216e-07	1.54921e-07	0.798135	4.51431e-06	3.47824e-06	0.83944	2.79235e-05	2.67791e-05	0.875416	0.000395862	0.000543499	0
Serum iron	1.01162	0.0446269	0.123149	1.01715	0.0221833	0.0542764	1.0083	0.121908	0.409692	1.01549	0.0771281	0.238022	1.026	0.0322645	0.0856862	1.04204	0.0224218	0.0551355	1.05199	0.0153737	0.0359952	1.07799	0.00709469	0.0147709	1.0896	0.00795073	0.0169116	1.11394	0.00644611	0.0131828	1.14878	0.0029888	0.00542639	1.18805	0.000989248	0.0015528	0
Urate	1.0073	0.0253502	0.0646222	1.01186	0.0153737	0.0360635	1.00365	0.137049	0.471808	0.999088	0.213733	0.837412	0.992701	0.0879458	0.278255	0.991788	0.0724231	0.220534	0.983577	0.00792894	0.0168076	0.976277	0.00298692	0.00541074	0.968066	0.000187591	0.000229875	0.957117	3.22648e-06	2.35375e-06	0.956204	0.000418272	0.000579409	0.958029	0.000256881	0.000328471	0
BUN	1.00265	0.168065	0.618535	1.00102	0.214271	0.841485	0.99654	0.164731	0.603564	0.992062	0.0916365	0.293688	0.96723	6.86018e-05	7.50683e-05	0.956646	2.6535e-05	2.523e-05	0.951354	9.6849e-05	0.000109154	0.927336	9.20487e-06	7.80905e-06	0.903725	6.3669e-07	4.07064e-07	0.890291	2.4422e-07	1.32119e-07	0.874008	3.43546e-07	1.90077e-07	0.867901	1.20979e-07	5.7019e-08	0
Creatinine	1.00757	0.126173	0.427642	0.983482	0.0596084	0.174672	0.98073	0.0282834	0.0730267	0.980041	0.0681941	0.203185	0.9766	0.0310043	0.0813694	0.980041	0.0516835	0.146154	0.975912	0.0276109	0.0708378	0.953889	0.000865832	0.00132359	0.951824	0.000113044	0.000131112	0.974535	0.029853	0.077936	0.972471	0.00932733	0.0202984	0.975224	0.00321411	0.0059084	0
Total protein	0.993909	0.0855165	0.269868	0.993909	0.0991848	0.321131	0.978144	8.12559e-05	9.12463e-05	0.973845	6.14384e-06	5.02745e-06	0.974561	3.62827e-05	3.6134e-05	0.978144	5.30818e-05	5.61275e-05	0.979577	0.000176458	0.000214835	0.984593	0.00204656	0.00353115	0.981727	0.0104981	0.0231474	0.98531	0.00989484	0.0216145	0.992476	0.102823	0.335437	1.01182	0.0524259	0.148683	0
Albumin	0.997236	0.180608	0.67358	0.991708	0.0531361	0.151568	0.980652	0.00391557	0.00744601	0.972913	0.000670008	0.000991282	0.974019	7.47934e-05	8.27632e-05	0.975124	0.000560699	0.000811175	0.979547	0.00262235	0.00465359	0.979547	0.000956466	0.00148958	0.979547	0.0134114	0.0306704	0.981758	0.0115579	0.0256736	0.99613	0.17117	0.632068	1.01161	0.09187	0.294812	0
Choline	1.09774	0.0426558	0.116075	1.15182	0.0172478	0.0409988	1.23348	0.000409396	0.000565437	1.32577	0.0003424	0.000456065	1.18596	0.00462368	0.00907681	1.22068	0.00624272	0.0126645	1.24856	0.00672061	0.0138544	1.23034	0.00160088	0.00267032	1.18192	0.00304661	0.00556881	1.1958	0.00722336	0.0150684	1.18574	0.0108166	0.0239384	1.21309	0.00411867	0.00795039	0
Betaine	1.05655	0.0982033	0.317148	1.00664	0.152809	0.546754	1.12477	0.0153737	0.0361364	1.11309	0.0320715	0.0846476	1.10343	0.0533692	0.152452	1.07378	0.0776238	0.240188	1.10852	0.0533998	0.152758	1.08383	0.0716348	0.216979	1.06121	0.075197	0.230886	1.05194	0.125072	0.422886	1.00916	0.218238	0.861324	1.01456	0.204897	0.797755	0
Creatine	1.10243	0.0352707	0.0942478	1.15487	0.0301061	0.0787199	1.33062	0.00339242	0.00631212	1.30496	0.00697004	0.0144543	1.17309	0.00773223	0.0163518	1.21789	0.0180529	0.0432825	1.19323	0.0367945	0.0987401	1.12762	0.0512396	0.144269	1.06343	0.0995948	0.322867	0.970003	0.181268	0.67827	0.910765	0.0577974	0.16747	0.831288	0.00395034	0.00752831	0
Carnitine	1.03044	0.145083	0.508981	1.03312	0.115148	0.380837	1.04286	0.0431201	0.118403	1.0286	0.0706353	0.213353	1.02534	0.167314	0.615084	1.04169	0.138491	0.479609	1.04056	0.152809	0.547356	1.02758	0.17117	0.631533	1.02759	0.146756	0.516652	1.00171	0.238566	0.971864	0.975915	0.158396	0.574243	0.979056	0.177516	0.657682	0
Glycerophosphate	1.01962	0.167146	0.613781	0.97652	0.155114	0.559981	0.96619	0.120593	0.403295	1.00601	0.220033	0.872916	0.985164	0.200264	0.773152	0.886994	0.0123767	0.0279997	0.953717	0.121665	0.407877	0.89942	0.0491109	0.137672	0.93153	0.0905272	0.288277	0.92466	0.0887966	0.281674	0.979867	0.20309	0.786556	1.00538	0.232161	0.939109	0
2-Hydroxypentanoate	1.00483	0.190385	0.724868	0.954082	0.0249932	0.0634048	0.938898	0.011776	0.026303	0.971534	0.0392464	0.105837	0.983262	0.0943876	0.304052	0.963485	0.00852467	0.0182903	0.969721	0.0314473	0.0828714	0.942893	0.00290318	0.00524714	0.927605	0.000753891	0.00113084	0.910629	4.55748e-06	3.56617e-06	0.88134	1.97261e-08	6.79094e-09	0.883327	9.39183e-06	8.08313e-06	0
Glutarate	0.92149	0.0199333	0.0486078	0.916834	0.0289933	0.0752162	0.903381	0.00409833	0.00784393	0.949913	0.022992	0.0569294	0.902715	0.0186416	0.0450759	0.885511	0.0139992	0.0323589	0.878722	0.00515855	0.0102114	0.870876	0.00862484	0.0185575	0.857014	0.00913831	0.0197372	0.828796	0.00287762	0.00517735	0.756549	0.000129206	0.000154624	0.758264	0.000191954	0.000236009	0
Threonate	1.01521	0.101095	0.328145	1.01524	0.138462	0.478944	0.992132	0.195542	0.749311	1.0104	0.168442	0.620611	1.00722	0.181819	0.682008	0.982767	0.106187	0.347568	0.970725	0.0529715	0.150807	0.998345	0.230256	0.929515	0.997554	0.230256	0.929081	1.00007	0.244133	0.996545	1.02543	0.151792	0.542472	0.98424	0.147922	0.522929	0
N-Acetylaspartate	1.02276	0.162466	0.591936	0.985785	0.139262	0.48285	0.984196	0.181819	0.682358	0.962461	0.0920522	0.296152	0.96687	0.147922	0.523183	1.01807	0.189667	0.718248	0.922078	0.0426558	0.116449	1.08327	0.0190235	0.0461555	0.970854	0.154886	0.556702	0.926353	0.070235	0.211856	0.962638	0.128331	0.437061	1.01419	0.203267	0.788484	0
Dodecanoate	1.00994	0.213828	0.83866	0.966333	0.0834715	0.261704	0.909414	0.0120323	0.0270727	0.957317	0.0848112	0.267294	0.932194	0.0310043	0.0814498	0.846443	0.000476954	0.000680245	0.934292	0.0920522	0.295973	0.935787	0.0956834	0.308618	0.910112	0.0417072	0.112985	0.889501	0.0181568	0.0436062	0.868471	0.0131147	0.0298844	0.940367	0.0680574	0.202405	0
3-Indoxyl sulfate	1.00723	0.189925	0.72078	1.04543	0.146845	0.517567	1.00569	0.219208	0.866948	1.01219	0.190022	0.722706	1.03492	0.119411	0.398853	1.07107	0.0786599	0.244039	1.10158	0.0543679	0.156419	1.08223	0.083838	0.263268	1.06405	0.0902532	0.287035	1.04742	0.180779	0.675407	1.00335	0.233421	0.945164	0.949369	0.125961	0.42641	0
hs-CRP	0.997567	0.224901	0.900525	0.994323	0.175317	0.648818	0.982968	0.0446269	0.123273	0.982968	0.0665499	0.196104	0.963504	0.000389936	0.000530569	0.966748	0.00705803	0.0146657	0.952149	0.00166622	0.00280662	0.947283	0.00255688	0.00451646	0.909976	0.000316051	0.000415789	0.908354	0.00149639	0.0024715	0.898621	0.00180727	0.00308124	0.908354	0.000343579	0.000459044	0
Glu + threo-beta-methylaspartate	0.939352	0.0688214	0.205542	0.867621	0.00748048	0.0157581	0.861208	0.00361945	0.00682356	0.71868	2.50164e-05	2.3581e-05	0.736903	0.000176458	0.00021551	0.71592	0.000220257	0.000276224	0.711815	0.000122521	0.000144615	0.686752	4.77347e-05	4.96911e-05	0.687128	1.40573e-06	9.44837e-07	0.640377	4.36559e-06	3.32787e-06	0.580622	1.8765e-06	1.29971e-06	0.544624	3.65162e-07	2.07529e-07	-1

## Sheet: Raw (glucose validation)
molecule	Unit	Subject at 0min first time	Subject at 0min second time	Subject at 0min third time	Subject at 10min first time	Subject at 10min second time	Subject at 10min third time	Subject at 20min first time	Subject at 20min second time	Subject at 20min third time	Subject at 30min first time	Subject at 30min second time	Subject at 30min third time	Subject at 60min first time	Subject at 60min second time	Subject at 60min third time	Subject at 90min first time	Subject at 90min second time	Subject at 90min third time	Subject at 120min first time	Subject at 120min second time	Subject at 120min third time
Glucose	mg/dL	101	99	97	152	115	157	187	145	212	192	183	242	187	155	247	194	140	208	138	179	127
Insulin	μU/mL	4.9	5.1	4.2	64.7	14.7	27	88.8	27.1	51.7	71.6	77.7	38.5	53.1	49.1	35.5	67.7	38.7	47.8	19.4	81.4	10.6
C-peptide	ng/mL	1.4	1.5	1.2	5.1	2.1	4.1	6.8	4.2	6.5	7.3	7.1	6.8	8	7.7	7.5	9	7.4	9.7	6.3	9.6	5.7
GIP(Active)	pM	0.64224	2.02823	6.722	28.5969	7.58723	35.9205	16.3966	9.63812	30.5036	13.8016	10.7175	25.2188	20.8507	6.56178	21.4313	19.5726	19.083	29.5347	4.23497	14.6574	7.2945
Glutamic acid	μM	77.2	106	80.2	95.9	92.2	79.5	75.1	94.5	67.7	76.5	116.2	67.1	68	79.3	59.8	71.8	74.9	52.4	78.2	90.5	59.6
Citrulline	μM	41.3	36.3	43.6	37.7	33.9	37.8	33.1	30.9	34.4	28.7	27.7	30.3	24.2	23.4	25.6	20.5	22.2	20.4	20.8	20.1	19.6
Methionine	μM	29.4	31.9	26.6	27	30.4	25.2	26.2	29.3	24.7	23.7	24.7	23.2	22.5	24.9	21.5	18.4	23.7	18.8	16.5	19.5	17.8
Isoleucine	μM	53.7	77	67.7	51.1	72.9	63.7	47.8	68.7	59.9	41.3	57.5	54.3	33.7	49	42.5	24.7	44.7	31.1	22.1	36	27.5
Leucine	μM	111.3	136.1	142.6	106.8	128.2	135	101.2	121.6	127.8	89.3	102.8	116.6	73.6	91.1	92.5	55.9	84	70.6	50.8	67.7	63.5
Tyrocine	μM	76.9	77.5	61.8	72.3	73.8	58.4	69	70.4	55.6	62.7	59.5	51.9	56.1	57.2	47.8	47.9	54.5	42.3	45.3	46.2	41.6
Free fatty acid	mEq/L	0.8	0.33	0.53	0.67	0.33	0.5	0.62	0.33	0.42	0.37	0.24	0.24	0.14	0.1	0.15	0.1	0.08	0.1	0.07	0.05	0.11
Total ketone body	μM	356	80	376	416	69.3	333	326	67.7	257	167	56	138	36.5	30.3	53.9	17.1	25.7	37.4	18.8	24.3	36.5

## Sheet: Analysis (glucose validation)
	Difference between 0 min and 10 min			Difference between 0 min and 20 min			Difference between 0 min and 30 min			Difference between 0 min and 60 min			Difference between 0 min and 90 min			Difference between 0 min and 120 min			Response
Molecule	Fold change	P value	Q value	Fold change	P value	Q value	Fold change	P value	Q value	Fold change	P value	Q value	Fold change	P value	Q value	Fold change	P value	Q value
Glucose	1.42761	0.0875109	0.0291026	1.83165	0.0542644	0.0222049	2.07744	0.0311301	0.015361	1.98316	0.0724127	0.0258485	1.82492	0.060143	0.0234658	1.49495	0.0884674	0.0291026	1
Insulin	7.49296	0.177445	0.0472544	11.8028	0.104414	0.0330523	13.2254	0.0398198	0.0171298	9.69718	0.0148893	0.0108609	10.8592	0.0320924	0.0153834	7.84507	0.279876	0.0690517	1
C-peptide	2.7561	0.122864	0.0345154	4.26829	0.0369925	0.0167737	5.17073	0.000307645	0.00298767	5.65854	0.00035616	0.00298767	6.36585	0.0106337	0.0108609	5.26829	0.036087	0.0167737	1
GIP(Active)	7.67686	0.11265	0.0343628	6.01954	0.0780537	0.0268194	5.29551	0.0416762	0.0174802	5.20031	0.103355	0.0330523	7.2601	0.00740056	0.0108609	2.78807	0.262235	0.065665	1
Glutamic acid	1.01595	0.89571	0.211655	0.900911	0.119534	0.0345154	0.986333	0.874923	0.209696	0.786257	0.0669737	0.025537	0.755885	0.117407	0.0345154	0.866743	0.214517	0.0553691	-1
Citrulline	0.90264	0.0584973	0.0233671	0.811881	0.0216664	0.0121167	0.715347	0.015823	0.0110611	0.60396	0.00951101	0.0108609	0.520627	0.0192008	0.0119309	0.499175	0.0122008	0.0108609	-1
Methionine	0.939704	0.0309021	0.015361	0.9124	0.0207556	0.0121013	0.814562	0.0389625	0.0171298	0.783845	0.00936808	0.0108609	0.692833	0.0122803	0.0108609	0.612059	0.0126637	0.0108609	-1
Isoleucine	0.946069	0.0179352	0.0115732	0.889113	0.00979228	0.0108609	0.771673	0.0209175	0.0121013	0.631048	0.00910114	0.0108609	0.506552	0.00451516	0.0108609	0.431452	0.00634286	0.0108609	-1
Leucine	0.948718	0.0255605	0.0138333	0.898974	0.013117	0.0108609	0.791538	0.0145759	0.0108609	0.659487	0.00654279	0.0108609	0.539744	0.0104252	0.0108609	0.466667	0.00598844	0.0108609	-1
Tyrocine	0.945883	0.00843897	0.0108609	0.901943	0.00479354	0.0108609	0.805273	0.0266904	0.0139934	0.745143	0.0138978	0.0108609	0.669288	0.0132767	0.0108609	0.615634	0.0178478	0.0115732	-1
Free fatty acid	0.903614	0.307612	0.0747951	0.825301	0.206298	0.0540797	0.512048	0.111605	0.0343628	0.23494	0.0783298	0.0268194	0.168675	0.0721732	0.0258485	0.138554	0.06976	0.0258485	-1
Total ketone body	1.00776	0.951235	0.221653	0.801355	0.244949	0.0622658	0.444581	0.145893	0.0394786	0.148645	0.125494	0.0345154	0.0987685	0.123674	0.0345154	0.0980296	0.122229	0.0345154	-1

## Sheet: Raw (Water validation)
molecule	Unit	Subject at 0min first time	Subject at 0min second time	Subject at 0min third time	Subject at 10min first time	Subject at 10min second time	Subject at 10min third time	Subject at 20min first time	Subject at 20min second time	Subject at 20min third time	Subject at 30min first time	Subject at 30min second time	Subject at 30min third time	Subject at 60min first time	Subject at 60min second time	Subject at 60min third time	Subject at 90min first time	Subject at 90min second time	Subject at 90min third time	Subject at 120min first time	Subject at 120min second time	Subject at 120min third time
Glucose	mg/dL	91	89	88	90	88	88	90	88	90	91	88	91	92	87	90	94	87	91	92	91	89
Insulin	μU/mL	4.2	2.9	3.3	3.5	2	2.2	3.4	2.1	1.5	2.7	2.5	2.1	2.6	2.1	2	2.9	2	1.8	3	2.5	2.2
C-peptide	ng/mL	0.9	1	1	1	0.9	0.8	0.9	0.9	0.7	1	0.9	0.8	0.9	0.9	0.7	0.8	0.9	0.7	0.9	0.9	0.7
GIP(Active)	pM	8.79105	8.657	7.1624	7.03393	4.439	5.0044	6.27251	4.652	5.7972	7.97106	4.0796	5.1366	8.14677	4.3438	4.9164	5.27681	3.375	3.7713	7.73678	4.2998	6.1935
Glutamic acid	μM	86.6	70.5	47.2	85.2	67.3	37.9	75.7	67.3	49.7	66	56.6	44.6	73.4	56.3	38.5	64.7	51.9	46.8	74.3	60.1	40.1
Citrulline	μM	43.9	38.9	45.2	44.6	36.1	45.8	42	35.7	47.7	42.9	35	45.8	42.2	34	47	40.7	34.9	46	41.2	35.9	45
Methionine	μM	27.6	24.1	25	28.3	23.6	27.4	26.8	24.2	25.9	28.8	24	24.8	26.5	23.8	26.9	26.4	24.2	25.8	26.3	23.2	27.1
Isoleucine	μM	69.1	60.3	65.9	70.4	57.2	70.1	67.2	57.8	67.9	70.6	56.8	65.9	65.2	57.1	69.3	62.4	58.6	67.4	62.7	57.4	69.8
Leucine	μM	129.6	127.9	132.3	133.8	123.4	141.1	127.7	124.9	136.7	134.6	122.8	133.4	126.5	122.8	141.3	124.6	126.6	138.4	127	124.2	145
Tyrocine	μM	53.5	52.1	47.9	53.9	50.3	52.1	51.7	51.3	49.4	54.9	49.7	48	50.7	48.5	50.5	50	49.1	47.3	50.4	47.4	49.2
Free fatty acid	mEq/L	0.84	0.89	0.45	0.74	0.71	0.38	0.62	0.64	0.41	0.57	0.67	0.44	0.5	0.84	0.54	0.61	0.8	0.57	0.6	0.99	0.6
Total ketone body	μM	522	662	145	562	527	123	533	485	130	412	465	157	319	486	209	367	544	275	389	640	296

## Sheet: Analysis (Water validation)
	Difference between 0 min and 10 min			Difference between 0 min and 20 min			Difference between 0 min and 30 min			Difference between 0 min and 60 min			Difference between 0 min and 90 min			Difference between 0 min and 120 min
Molecule	Fold change	P value	Q value	Fold change	P value	Q value	Fold change	P value	Q value	Fold change	P value	Q value	Fold change	P value	Q value	Fold change	P value	Q value	Response
Glucose	0.992537	0.183503	0.56686	1	1	1	1.00746	0.634852	0.881469	1.00373	0.80755	0.959733	0.507634	1.01493	0.881469	1.01493	0.057191	0.46012	0
Insulin	0.740385	0.0160653	0.325422	0.673077	0.0766867	0.46012	0.701923	0.0878407	0.486502	0.644231	0.0339788	0.407745	0.0198461	0.644231	0.325422	0.740385	0.0700706	0.46012	0
C-peptide	0.931034	0.528595	0.881469	0.862069	0.269703	0.669608	0.931034	0.528595	0.881469	0.862069	0.269703	0.669608	0.129612	0.827586	0.565405	0.862069	0.269703	0.669608	0
GIP(Active)	0.669526	0.0707759	0.46012	0.679456	0.0750475	0.46012	0.698372	0.155072	0.565405	0.7073	0.152179	0.565405	0.021868	0.50479	0.325422	0.740745	0.196826	0.56686	0
Glutamic acid	0.931963	0.192174	0.56686	0.943221	0.424231	0.848462	0.818404	0.142753	0.565405	0.823299	0.0191919	0.325422	0.178243	0.799804	0.56686	0.854136	0.0225988	0.325422	0
Citrulline	0.988281	0.706221	0.907312	0.979688	0.665177	0.886903	0.966406	0.390117	0.848462	0.9625	0.495212	0.881469	0.287303	0.95	0.689528	0.953906	0.157057	0.565405	0
Methionine	1.0339	0.411216	0.848462	1.00261	0.904436	1	1.01173	0.574315	0.881469	1.00652	0.869723	1	0.880192	0.996089	1	0.998696	0.978037	1	0
Isoleucine	1.01229	0.742426	0.907312	0.987711	0.627806	0.881469	0.989759	0.696761	0.907312	0.981055	0.648859	0.881469	0.436786	0.96467	0.849963	0.97235	0.612043	0.881469	0
Leucine	1.02181	0.543031	0.881469	0.998717	0.948945	1	1.00257	0.920105	1	1.00205	0.95723	1	0.985555	0.999487	1	1.01642	0.725909	0.907312	0
Tyrocine	1.01824	0.647569	0.881469	0.992834	0.743491	0.907312	0.994137	0.813107	0.959733	0.975244	0.582089	0.881469	0.1182	0.953746	0.565405	0.957655	0.350552	0.788742	0
Free fatty acid	0.83945	0.0708692	0.46012	0.766055	0.122124	0.565405	0.770642	0.171486	0.56686	0.862385	0.512437	0.881469	0.579483	0.908257	0.881469	1.00459	0.980766	1	0
Total ketone body	0.911964	0.525997	0.881469	0.863807	0.412836	0.848462	0.778029	0.246209	0.669608	0.76298	0.341521	0.788742	0.647474	0.8924	0.881469	0.99699	0.988591	1	0
